# Supplementary material for: Climate Change, Crop Yields, and Grain Quality of C3 Cereals: A Meta-Analysis of [CO2], Temperature, and Drought Effects
Source: Plants (Basel). 2021 May 24;10(6):1052. doi: 10.3390/plants10061052 (PMC8225050; doi:10.3390/plants10061052)
Supplement: Supplementary file 1 [file plants-10-01052-s001.zip]

Archive with 1 entries (1 files):
- plants-1186623-supplementary.xlsx
