# Supplementary material for: Climate Change, Crop Yields, and Grain Quality of C3 Cereals: A Meta-Analysis of [CO2], Temperature, and Drought Effects
Source: Plants (Basel). 2021 May 24;10(6):1052. doi: 10.3390/plants10061052 (PMC8225050; doi:10.3390/plants10061052)
Supplement: Supplementary file 1 [file plants-10-01052-s001.zip › plants-1186623-supplementary.xlsx]

## Sheet: Model
Number	Paper	Variables	Species	Cultivar	Facility	CO2	CO2HL	Temperature	TemperatureHL	Water	WaterHL	Grain Yield	TGW	Total Protein	Gluten	Gliadins	Glutenins	Starch	N	Na	K	Ca	Mg	P	S	Fe	Zn	Se	Co	Cu	Mn	Cr	Mo	Ni	Al	B	Cd	Pb	Si
1	Wieser et al., 2008	[CO2]-N100	Triticum aestivum L.	Batis	Face-Field	385	Low	NA	NA	NA	NA	NA	NA	9.12	1209	784	425	NA	NA	NA	NA	NA	NA	NA	NA	NA	NA	NA	NA	NA	NA	NA	NA	NA	NA	NA	NA	NA	NA
1	Wieser et al., 2008	[CO2]-N50	Triticum aestivum L.	Batis	Face-Field	385	Low	NA	NA	NA	NA	NA	NA	6.7	811	509	302	NA	NA	NA	NA	NA	NA	NA	NA	NA	NA	NA	NA	NA	NA	NA	NA	NA	NA	NA	NA	NA	NA
1	Wieser et al., 2008	[CO2]-N100	Triticum aestivum L.	Batis	Face-Field	550	High	NA	NA	NA	NA	NA	NA	7.82	988	628	360	NA	NA	NA	NA	NA	NA	NA	NA	NA	NA	NA	NA	NA	NA	NA	NA	NA	NA	NA	NA	NA	NA
1	Wieser et al., 2008	[CO2]-N50	Triticum aestivum L.	Batis	Face-Field	550	High	NA	NA	NA	NA	NA	NA	6.08	699	443	256	NA	NA	NA	NA	NA	NA	NA	NA	NA	NA	NA	NA	NA	NA	NA	NA	NA	NA	NA	NA	NA	NA
2	Hogy et al., 2010	[CO2]	Triticum aestivum L.	Batis	Face-Field	409	Low	NA	NA	NA	NA	481.1	31.31	NA	NA	NA	NA	NA	NA	NA	NA	NA	NA	NA	NA	NA	NA	NA	NA	NA	NA	NA	NA	NA	NA	NA	NA	NA	NA
2	Hogy et al., 2010	[CO2]	Triticum aestivum L.	Batis	Face-Field	537	High	NA	NA	NA	NA	532.4	31.21	NA	NA	NA	NA	NA	NA	NA	NA	NA	NA	NA	NA	NA	NA	NA	NA	NA	NA	NA	NA	NA	NA	NA	NA	NA	NA
3	Hogy et al., 2009	[CO2]	Triticum aestivum L.	Triso	Face-Field	375	Low	NA	NA	NA	NA	350.9	39.95	15.7	2200	1500	700	NA	NA	10.2	892	439	1812	5070	1864	63.4	36.2	NA	NA	6.85	26.4	NA	0.75	NA	260	NA	NA	NA	NA
3	Hogy et al., 2009	[CO2]	Triticum aestivum L.	Triso	Face-Field	526	High	NA	NA	NA	NA	398.2	39.19	15.2	2100	1400	680	NA	NA	9.8	900	434	1835	5060	1835	61.24	36	NA	NA	6.66	25.5	NA	0.76	NA	247	NA	NA	NA	NA
4	Hogy et al., 2013	[CO2]	Triticum aestivum L.	Triso	Face-Field	Ambient	Low	NA	NA	NA	NA	752.4	38.16	NA	99.28	72.73	26.55	476.8	NA	20.51	5319	359	1451	4481	2100	45.24	30.62	0.02	0.01	5.211	27.28	0.37	0.286	0.169	2.908	0.467	0.037	0.0084	54.64
4	Hogy et al., 2013	[CO2]	Triticum aestivum L.	Triso	Face-Field	Elevated	High	NA	NA	NA	NA	833.4	40.22	NA	88.09	63.05	25.03	501.4	NA	22.64	5247	335.3	1411	4419	2150	42.58	30.82	0.023	0.007	5.131	26.86	0.352	0.308	0.129	3.164	0.594	0.034	0.0076	49.05
5	Erbs et al., 2010	[CO2]-N100	Triticum aestivum L.	Batis	Face-Field	375	Low	NA	NA	NA	NA	NA	NA	12.9	NA	NA	NA	58.6	NA	NA	3.85	0.56	1.08	5.58	0.95	30.3	24.6	NA	NA	2.63	NA	NA	NA	NA	NA	NA	NA	NA	NA
5	Erbs et al., 2010	[CO2]-N50	Triticum aestivum L.	Batis	Face-Field	375	Low	NA	NA	NA	NA	NA	NA	11.2	NA	NA	NA	61	NA	NA	3.62	0.49	1.03	4.96	0.75	27.9	19.3	NA	NA	3.28	NA	NA	NA	NA	NA	NA	NA	NA	NA
5	Erbs et al., 2010	[CO2]-N100	Triticum aestivum L.	Batis	Face-Field	550	High	NA	NA	NA	NA	NA	NA	12.4	NA	NA	NA	59	NA	NA	3.58	0.55	1.02	4.3	0.89	26.1	25.1	NA	NA	2.98	NA	NA	NA	NA	NA	NA	NA	NA	NA
5	Erbs et al., 2010	[CO2]-N50	Triticum aestivum L.	Batis	Face-Field	550	High	NA	NA	NA	NA	NA	NA	10	NA	NA	NA	61.1	NA	NA	3.68	0.48	0.98	4.58	0.64	23.9	18.4	NA	NA	4.07	NA	NA	NA	NA	NA	NA	NA	NA	NA
5	Erbs et al., 2010	[CO2]-N100	Hordeum vulgare	Theresa	Face-Field	375	Low	NA	NA	NA	NA	NA	NA	11.7	NA	NA	NA	54	NA	NA	4.51	0.7	1.09	4.69	0.99	41.5	31.3	NA	NA	5.32	NA	NA	NA	NA	NA	NA	NA	NA	NA
5	Erbs et al., 2010	[CO2]-N50	Hordeum vulgare	Theresa	Face-Field	375	Low	NA	NA	NA	NA	NA	NA	10	NA	NA	NA	55.8	NA	NA	4.59	0.72	1.15	5.76	0.79	45.2	33.1	NA	NA	5.61	NA	NA	NA	NA	NA	NA	NA	NA	NA
5	Erbs et al., 2010	[CO2]-N100	Hordeum vulgare	Theresa	Face-Field	550	High	NA	NA	NA	NA	NA	NA	10.1	NA	NA	NA	55.6	NA	NA	4.66	0.68	1.15	5.13	0.81	37.7	28.1	NA	NA	5.07	NA	NA	NA	NA	NA	NA	NA	NA	NA
5	Erbs et al., 2010	[CO2]-N50	Hordeum vulgare	Theresa	Face-Field	550	High	NA	NA	NA	NA	NA	NA	8.9	NA	NA	NA	57	NA	NA	4.46	0.72	1.05	4.84	0.69	39.5	33.1	NA	NA	5.02	NA	NA	NA	NA	NA	NA	NA	NA	NA
6	Zhu et al., 2018	China-[CO2]-2013	Oryza sativa L.	Koshihikari	Face-Field	374-386	Low	NA	NA	NA	NA	NA	NA	7.9849	NA	NA	NA	NA	1.42333	NA	NA	109.3	NA	NA	NA	19.2333	22.7667	NA	NA	NA	NA	NA	NA	NA	NA	NA	NA	NA	NA
6	Zhu et al., 2018	China-[CO2]-2013	Oryza sativa L.	Koshihikari	Face-Field	571-590	High	NA	NA	NA	NA	NA	NA	7.1808	NA	NA	NA	NA	1.28	NA	NA	109.433	NA	NA	NA	16.3667	21.5667	NA	NA	NA	NA	NA	NA	NA	NA	NA	NA	NA	NA
6	Zhu et al., 2018	China-[CO2]-2014	Oryza sativa L.	Koshihikari	Face-Field	374-386	Low	NA	NA	NA	NA	NA	NA	8.3963	NA	NA	NA	NA	1.49667	NA	NA	105.667	NA	NA	NA	17.0333	20.0333	NA	NA	NA	NA	NA	NA	NA	NA	NA	NA	NA	NA
6	Zhu et al., 2018	China-[CO2]-2014	Oryza sativa L.	Koshihikari	Face-Field	571-590	High	NA	NA	NA	NA	NA	NA	6.9564	NA	NA	NA	NA	1.24	NA	NA	108.533	NA	NA	NA	14.7667	19.5667	NA	NA	NA	NA	NA	NA	NA	NA	NA	NA	NA	NA
6	Zhu et al., 2018	China-[CO2]-2013	Oryza sativa L.	LiangYou084	Face-Field	374-386	Low	NA	NA	NA	NA	NA	NA	10.2289	NA	NA	NA	NA	1.82333	NA	NA	128.8	NA	NA	NA	12.2667	18.9333	NA	NA	NA	NA	NA	NA	NA	NA	NA	NA	NA	NA
6	Zhu et al., 2018	China-[CO2]-2013	Oryza sativa L.	LiangYou084	Face-Field	571-590	High	NA	NA	NA	NA	NA	NA	8.7703	NA	NA	NA	NA	1.56333	NA	NA	126.4	NA	NA	NA	11.1	17.1667	NA	NA	NA	NA	NA	NA	NA	NA	NA	NA	NA	NA
6	Zhu et al., 2018	China-[CO2]-2014	Oryza sativa L.	LiangYou084	Face-Field	374-386	Low	NA	NA	NA	NA	NA	NA	10.6403	NA	NA	NA	NA	1.89667	NA	NA	124.8	NA	NA	NA	13.9333	19.8667	NA	NA	NA	NA	NA	NA	NA	NA	NA	NA	NA	NA
6	Zhu et al., 2018	China-[CO2]-2014	Oryza sativa L.	LiangYou084	Face-Field	571-590	High	NA	NA	NA	NA	NA	NA	9.0882	NA	NA	NA	NA	1.62	NA	NA	126.667	NA	NA	NA	12.1333	17.6	NA	NA	NA	NA	NA	NA	NA	NA	NA	NA	NA	NA
6	Zhu et al., 2018	China-[CO2]-2013	Oryza sativa L.	Takanari	Face-Field	374-386	Low	NA	NA	NA	NA	NA	NA	10.2663	NA	NA	NA	NA	1.83	NA	NA	140.333	NA	NA	NA	14.3667	20.2333	NA	NA	NA	NA	NA	NA	NA	NA	NA	NA	NA	NA
6	Zhu et al., 2018	China-[CO2]-2013	Oryza sativa L.	Takanari	Face-Field	571-590	High	NA	NA	NA	NA	NA	NA	8.8077	NA	NA	NA	NA	1.57	NA	NA	146.667	NA	NA	NA	14.2	18.2667	NA	NA	NA	NA	NA	NA	NA	NA	NA	NA	NA	NA
6	Zhu et al., 2018	China-[CO2]-2012	Oryza sativa L.	Wuyunjing21	Face-Field	374-386	Low	NA	NA	NA	NA	NA	NA	10.0606	NA	NA	NA	NA	1.79333	NA	NA	144.5	NA	NA	NA	16.8	23.2	NA	NA	NA	NA	NA	NA	NA	NA	NA	NA	NA	NA
6	Zhu et al., 2018	China-[CO2]-2012	Oryza sativa L.	Wuyunjing21	Face-Field	571-590	High	NA	NA	NA	NA	NA	NA	9.724	NA	NA	NA	NA	1.73333	NA	NA	147.5	NA	NA	NA	14.7	19.9667	NA	NA	NA	NA	NA	NA	NA	NA	NA	NA	NA	NA
6	Zhu et al., 2018	China-[CO2]-2013	Oryza sativa L.	Wuyunjing23	Face-Field	374-386	Low	NA	NA	NA	NA	NA	NA	8.3776	NA	NA	NA	NA	1.49333	NA	NA	146.6	NA	NA	NA	15.8667	21.4667	NA	NA	NA	NA	NA	NA	NA	NA	NA	NA	NA	NA
6	Zhu et al., 2018	China-[CO2]-2013	Oryza sativa L.	Wuyunjing23	Face-Field	571-590	High	NA	NA	NA	NA	NA	NA	7.9475	NA	NA	NA	NA	1.41667	NA	NA	144.333	NA	NA	NA	15.3667	21.4	NA	NA	NA	NA	NA	NA	NA	NA	NA	NA	NA	NA
6	Zhu et al., 2018	China-[CO2]-2014	Oryza sativa L.	Wuyunjing23	Face-Field	374-386	Low	NA	NA	NA	NA	NA	NA	8.1345	NA	NA	NA	NA	1.45	NA	NA	130.733	NA	NA	NA	17.1667	21.3	NA	NA	NA	NA	NA	NA	NA	NA	NA	NA	NA	NA
6	Zhu et al., 2018	China-[CO2]-2014	Oryza sativa L.	Wuyunjing23	Face-Field	571-590	High	NA	NA	NA	NA	NA	NA	7.8727	NA	NA	NA	NA	1.40333	NA	NA	135.5	NA	NA	NA	16.6333	18.9	NA	NA	NA	NA	NA	NA	NA	NA	NA	NA	NA	NA
6	Zhu et al., 2018	China-[CO2]-2012	Oryza sativa L.	Yangdao 6 hao	Face-Field	374-386	Low	NA	NA	NA	NA	NA	NA	10.2476	NA	NA	NA	NA	1.82667	NA	NA	114.833	NA	NA	NA	13.5667	20.0667	NA	NA	NA	NA	NA	NA	NA	NA	NA	NA	NA	NA
6	Zhu et al., 2018	China-[CO2]-2012	Oryza sativa L.	Yangdao 6 hao	Face-Field	571-590	High	NA	NA	NA	NA	NA	NA	9.163	NA	NA	NA	NA	1.63333	NA	NA	119.667	NA	NA	NA	11.7	17.8333	NA	NA	NA	NA	NA	NA	NA	NA	NA	NA	NA	NA
6	Zhu et al., 2018	China-[CO2]-2014	Oryza sativa L.	Yangdao 6 hao	Face-Field	374-386	Low	NA	NA	NA	NA	NA	NA	10.2289	NA	NA	NA	NA	1.82333	NA	NA	106.033	NA	NA	NA	13.8	23.5	NA	NA	NA	NA	NA	NA	NA	NA	NA	NA	NA	NA
6	Zhu et al., 2018	China-[CO2]-2014	Oryza sativa L.	Yangdao 6 hao	Face-Field	571-590	High	NA	NA	NA	NA	NA	NA	8.7703	NA	NA	NA	NA	1.56333	NA	NA	111.133	NA	NA	NA	13.0667	20.9	NA	NA	NA	NA	NA	NA	NA	NA	NA	NA	NA	NA
6	Zhu et al., 2018	China-[CO2]-2014	Oryza sativa L.	Yliangyou	Face-Field	374-386	Low	NA	NA	NA	NA	NA	NA	6.8255	NA	NA	NA	NA	1.21667	NA	NA	122.8	NA	NA	NA	14.7667	28.7667	NA	NA	NA	NA	NA	NA	NA	NA	NA	NA	NA	NA
6	Zhu et al., 2018	China-[CO2]-2014	Oryza sativa L.	Yliangyou	Face-Field	571-590	High	NA	NA	NA	NA	NA	NA	6.3019	NA	NA	NA	NA	1.12333	NA	NA	128.767	NA	NA	NA	12.7667	25.1	NA	NA	NA	NA	NA	NA	NA	NA	NA	NA	NA	NA
6	Zhu et al., 2018	China-[CO2]-2014	Oryza sativa L.	Yongyou	Face-Field	374-386	Low	NA	NA	NA	NA	NA	NA	7.5922	NA	NA	NA	NA	1.35333	NA	NA	127.133	NA	NA	NA	16.7333	27.7333	NA	NA	NA	NA	NA	NA	NA	NA	NA	NA	NA	NA
6	Zhu et al., 2018	China-[CO2]-2014	Oryza sativa L.	Yongyou	Face-Field	571-590	High	NA	NA	NA	NA	NA	NA	6.1149	NA	NA	NA	NA	1.09	NA	NA	133.3	NA	NA	NA	14.2333	25.9667	NA	NA	NA	NA	NA	NA	NA	NA	NA	NA	NA	NA
6	Zhu et al., 2018	China-[CO2]-2014	Oryza sativa L.	Zhonghua11	Face-Field	374-386	Low	NA	NA	NA	NA	NA	NA	7.8727	NA	NA	NA	NA	1.40333	NA	NA	104.6	NA	NA	NA	13.9	21.4333	NA	NA	NA	NA	NA	NA	NA	NA	NA	NA	NA	NA
6	Zhu et al., 2018	China-[CO2]-2014	Oryza sativa L.	Zhonghua11	Face-Field	571-590	High	NA	NA	NA	NA	NA	NA	6.732	NA	NA	NA	NA	1.2	NA	NA	98.7667	NA	NA	NA	12	20.5333	NA	NA	NA	NA	NA	NA	NA	NA	NA	NA	NA	NA
6	Zhu et al., 2018	Japan-[CO2]-Medium N-2010	Oryza sativa L.	86Y8	Face-Field	374-386	Low	NA	NA	NA	NA	NA	NA	7.26495	NA	NA	NA	NA	NA	NA	NA	NA	NA	NA	NA	NA	NA	NA	NA	NA	NA	NA	NA	NA	NA	NA	NA	NA	NA
6	Zhu et al., 2018	Japan-[CO2]-High N-2010	Oryza sativa L.	Bekoaoba	Face-Field	374-386	Low	NA	NA	NA	NA	NA	NA	7.6296	NA	NA	NA	NA	NA	NA	NA	NA	NA	NA	NA	NA	NA	NA	NA	NA	NA	NA	NA	NA	NA	NA	NA	NA	NA
6	Zhu et al., 2018	Japan-[CO2]-High N-2010	Oryza sativa L.	Hokuriku193	Face-Field	374-386	Low	NA	NA	NA	NA	NA	NA	6.81615	NA	NA	NA	NA	NA	NA	NA	NA	NA	NA	NA	NA	NA	NA	NA	NA	NA	NA	NA	NA	NA	NA	NA	NA	NA
6	Zhu et al., 2018	Japan-[CO2]-High N-2010	Oryza sativa L.	Hoshiaoba	Face-Field	374-386	Low	NA	NA	NA	NA	NA	NA	8.06438	NA	NA	NA	NA	NA	NA	NA	NA	NA	NA	NA	NA	NA	NA	NA	NA	NA	NA	NA	NA	NA	NA	NA	NA	NA
6	Zhu et al., 2018	Japan-[CO2]-High N-2010	Oryza sativa L.	IR72	Face-Field	374-386	Low	NA	NA	NA	NA	NA	NA	7.69972	NA	NA	NA	NA	NA	NA	NA	NA	NA	NA	NA	NA	NA	NA	NA	NA	NA	NA	NA	NA	NA	NA	NA	NA	NA
6	Zhu et al., 2018	Japan-[CO2]-High N-2010	Oryza sativa L.	Lemont	Face-Field	374-386	Low	NA	NA	NA	NA	NA	NA	8.3028	NA	NA	NA	NA	NA	NA	NA	NA	NA	NA	NA	NA	NA	NA	NA	NA	NA	NA	NA	NA	NA	NA	NA	NA	NA
6	Zhu et al., 2018	Japan-[CO2]-High N-2010	Oryza sativa L.	Milyang23	Face-Field	374-386	Low	NA	NA	NA	NA	NA	NA	8.65343	NA	NA	NA	NA	NA	NA	NA	NA	NA	NA	NA	NA	NA	NA	NA	NA	NA	NA	NA	NA	NA	NA	NA	NA	NA
6	Zhu et al., 2018	Japan-[CO2]-High N-2010	Oryza sativa L.	Momiroman	Face-Field	374-386	Low	NA	NA	NA	NA	NA	NA	6.88627	NA	NA	NA	NA	NA	NA	NA	NA	NA	NA	NA	NA	NA	NA	NA	NA	NA	NA	NA	NA	NA	NA	NA	NA	NA
6	Zhu et al., 2018	Japan-[CO2]-High N-2010	Oryza sativa L.	Nipponbare	Face-Field	374-386	Low	NA	NA	NA	NA	NA	NA	7.44727	NA	NA	NA	NA	NA	NA	NA	NA	NA	NA	NA	NA	NA	NA	NA	NA	NA	NA	NA	NA	NA	NA	NA	NA	NA
6	Zhu et al., 2018	Japan-[CO2]-Medium N-2010	Oryza sativa L.	86Y8	Face-Field	584	High	NA	NA	NA	NA	NA	NA	6.76005	NA	NA	NA	NA	NA	NA	NA	NA	NA	NA	NA	NA	NA	NA	NA	NA	NA	NA	NA	NA	NA	NA	NA	NA	NA
6	Zhu et al., 2018	Japan-[CO2]-High N-2010	Oryza sativa L.	Bekoaoba	Face-Field	584	High	NA	NA	NA	NA	NA	NA	6.83017	NA	NA	NA	NA	NA	NA	NA	NA	NA	NA	NA	NA	NA	NA	NA	NA	NA	NA	NA	NA	NA	NA	NA	NA	NA
6	Zhu et al., 2018	Japan-[CO2]-High N-2010	Oryza sativa L.	Hokuriku193	Face-Field	584	High	NA	NA	NA	NA	NA	NA	6.21307	NA	NA	NA	NA	NA	NA	NA	NA	NA	NA	NA	NA	NA	NA	NA	NA	NA	NA	NA	NA	NA	NA	NA	NA	NA
6	Zhu et al., 2018	Japan-[CO2]-High N-2010	Oryza sativa L.	Hoshiaoba	Face-Field	584	High	NA	NA	NA	NA	NA	NA	7.2369	NA	NA	NA	NA	NA	NA	NA	NA	NA	NA	NA	NA	NA	NA	NA	NA	NA	NA	NA	NA	NA	NA	NA	NA	NA
6	Zhu et al., 2018	Japan-[CO2]-High N-2010	Oryza sativa L.	IR72	Face-Field	584	High	NA	NA	NA	NA	NA	NA	6.98445	NA	NA	NA	NA	NA	NA	NA	NA	NA	NA	NA	NA	NA	NA	NA	NA	NA	NA	NA	NA	NA	NA	NA	NA	NA
6	Zhu et al., 2018	Japan-[CO2]-High N-2010	Oryza sativa L.	Lemont	Face-Field	584	High	NA	NA	NA	NA	NA	NA	7.67168	NA	NA	NA	NA	NA	NA	NA	NA	NA	NA	NA	NA	NA	NA	NA	NA	NA	NA	NA	NA	NA	NA	NA	NA	NA
6	Zhu et al., 2018	Japan-[CO2]-High N-2010	Oryza sativa L.	Milyang23	Face-Field	584	High	NA	NA	NA	NA	NA	NA	7.78388	NA	NA	NA	NA	NA	NA	NA	NA	NA	NA	NA	NA	NA	NA	NA	NA	NA	NA	NA	NA	NA	NA	NA	NA	NA
6	Zhu et al., 2018	Japan-[CO2]-High N-2010	Oryza sativa L.	Momiroman	Face-Field	584	High	NA	NA	NA	NA	NA	NA	6.0588	NA	NA	NA	NA	NA	NA	NA	NA	NA	NA	NA	NA	NA	NA	NA	NA	NA	NA	NA	NA	NA	NA	NA	NA	NA
6	Zhu et al., 2018	Japan-[CO2]-High N-2010	Oryza sativa L.	Nipponbare	Face-Field	584	High	NA	NA	NA	NA	NA	NA	6.87225	NA	NA	NA	NA	NA	NA	NA	NA	NA	NA	NA	NA	NA	NA	NA	NA	NA	NA	NA	NA	NA	NA	NA	NA	NA
7	Usui et al., 2016	[CO2]-water and soil T°-2010	Oryza sativa L.	Koshihikari	Face-Field	385	Low	ambient	Low	NA	NA	NA	NA	62.2	NA	NA	NA	NA	NA	NA	NA	NA	NA	NA	NA	NA	NA	NA	NA	NA	NA	NA	NA	NA	NA	NA	NA	NA	NA
7	Usui et al., 2016	[CO2]-water and soil T°-2010	Oryza sativa L.	Koshihikari	Face-Field	385	Low	ambient+1.7°C	High	NA	NA	NA	NA	63.5	NA	NA	NA	NA	NA	NA	NA	NA	NA	NA	NA	NA	NA	NA	NA	NA	NA	NA	NA	NA	NA	NA	NA	NA	NA
7	Usui et al., 2016	[CO2]-water and soil T°-2010	Oryza sativa L.	Koshihikari	Face-Field	585	High	ambient	Low	NA	NA	NA	NA	57.6	NA	NA	NA	NA	NA	NA	NA	NA	NA	NA	NA	NA	NA	NA	NA	NA	NA	NA	NA	NA	NA	NA	NA	NA	NA
7	Usui et al., 2016	[CO2]-water and soil T°-2010	Oryza sativa L.	Koshihikari	Face-Field	585	High	ambient+1.7°C	High	NA	NA	NA	NA	59.7	NA	NA	NA	NA	NA	NA	NA	NA	NA	NA	NA	NA	NA	NA	NA	NA	NA	NA	NA	NA	NA	NA	NA	NA	NA
7	Usui et al., 2016	[CO2]-water ans soil T°-2011	Oryza sativa L.	Koshihikari	Face-Field	379	Low	ambient	Low	NA	NA	NA	NA	68	NA	NA	NA	NA	NA	NA	NA	NA	NA	NA	NA	NA	NA	NA	NA	NA	NA	NA	NA	NA	NA	NA	NA	NA	NA
7	Usui et al., 2016	[CO2]-water ans soil T°-2011	Oryza sativa L.	Koshihikari	Face-Field	379	Low	ambient+1.8°C	High	NA	NA	NA	NA	69.6	NA	NA	NA	NA	NA	NA	NA	NA	NA	NA	NA	NA	NA	NA	NA	NA	NA	NA	NA	NA	NA	NA	NA	NA	NA
7	Usui et al., 2016	[CO2]-water ans soil T°-2011	Oryza sativa L.	Koshihikari	Face-Field	560	High	ambient	Low	NA	NA	NA	NA	65.6	NA	NA	NA	NA	NA	NA	NA	NA	NA	NA	NA	NA	NA	NA	NA	NA	NA	NA	NA	NA	NA	NA	NA	NA	NA
7	Usui et al., 2016	[CO2]-water ans soil T°-2011	Oryza sativa L.	Koshihikari	Face-Field	560	High	ambient+1.8°C	High	NA	NA	NA	NA	67.9	NA	NA	NA	NA	NA	NA	NA	NA	NA	NA	NA	NA	NA	NA	NA	NA	NA	NA	NA	NA	NA	NA	NA	NA	NA
7	Usui et al., 2016	[CO2]-water and soil T°-2012	Oryza sativa L.	Koshihikari	Face-Field	383	Low	ambient	Low	NA	NA	NA	NA	63	NA	NA	NA	NA	NA	NA	NA	NA	NA	NA	NA	NA	NA	NA	NA	NA	NA	NA	NA	NA	NA	NA	NA	NA	NA
7	Usui et al., 2016	[CO2]-water and soil T°-2012	Oryza sativa L.	Koshihikari	Face-Field	383	Low	ambient+2°C	High	NA	NA	NA	NA	59.8	NA	NA	NA	NA	NA	NA	NA	NA	NA	NA	NA	NA	NA	NA	NA	NA	NA	NA	NA	NA	NA	NA	NA	NA	NA
7	Usui et al., 2016	[CO2]-water and soil T°-2012	Oryza sativa L.	Koshihikari	Face-Field	578	High	ambient	Low	NA	NA	NA	NA	57.4	NA	NA	NA	NA	NA	NA	NA	NA	NA	NA	NA	NA	NA	NA	NA	NA	NA	NA	NA	NA	NA	NA	NA	NA	NA
7	Usui et al., 2016	[CO2]-water and soil T°-2012	Oryza sativa L.	Koshihikari	Face-Field	578	High	ambient+2°C	High	NA	NA	NA	NA	57.8	NA	NA	NA	NA	NA	NA	NA	NA	NA	NA	NA	NA	NA	NA	NA	NA	NA	NA	NA	NA	NA	NA	NA	NA	NA
8	Pleijel and Hogy, 2015	[CO2]	Triticum aestivum L.	NA	Open top chambers	350	Low	NA	NA	NA	NA	1	NA	1	NA	NA	NA	NA	NA	NA	NA	NA	NA	NA	NA	NA	1	NA	NA	NA	1	NA	NA	NA	NA	NA	1	NA	NA
8	Pleijel and Hogy, 2015	[CO2]	Triticum aestivum L.	NA	Open top chambers	550	High	NA	NA	NA	NA	1.1	NA	1.05	NA	NA	NA	NA	NA	NA	NA	NA	NA	NA	NA	NA	1.08	NA	NA	NA	1.16	NA	NA	NA	NA	NA	1	NA	NA
8	Pleijel and Hogy, 2015	[CO2]	Triticum aestivum L.	NA	Face-Field	350	Low	NA	NA	NA	NA	1	NA	1	NA	NA	NA	NA	NA	NA	NA	NA	NA	NA	NA	NA	1	NA	NA	NA	1	NA	NA	NA	NA	NA	1	NA	NA
8	Pleijel and Hogy, 2015	[CO2]	Triticum aestivum L.	NA	Face-Field	550	High	NA	NA	NA	NA	1.2	NA	1.05	NA	NA	NA	NA	NA	NA	NA	NA	NA	NA	NA	NA	1.2	NA	NA	NA	1.1	NA	NA	NA	NA	NA	1.2	NA	NA
9	Dietterich et al., 2015	Australia-[CO2]-Medium N-2007	Triticum aestivum L.	Yitpi	Face-Field	380	Low	NA	NA	Watered	NA	NA	NA	NA	NA	NA	NA	NA	2.6975	NA	0.47125	0.04875	0.126	0.32625	1800	35.3912	32.3938	NA	NA	5.225	44.375	NA	NA	NA	NA	1.0625	NA	NA	NA
9	Dietterich et al., 2015	Australia-[CO2]-Medium N-2007	Triticum aestivum L.	Yitpi	Face-Field	550	High	NA	NA	Watered	NA	NA	NA	NA	NA	NA	NA	NA	2.59	NA	0.485	0.0445	0.1165	0.31875	1707.5	32.965	30.26	NA	NA	5.05	45.625	NA	NA	NA	NA	1.16625	NA	NA	NA
9	Dietterich et al., 2015	Australia-[CO2]-Low N-2007	Triticum aestivum L.	Janz	Face-Field	380	Low	NA	NA	Watered	NA	NA	NA	NA	NA	NA	NA	NA	2.615	NA	0.4575	0.05	0.13125	0.3325	1716.25	32.7238	31.7075	NA	NA	4.8375	45.125	NA	NA	NA	NA	1.24375	NA	NA	NA
9	Dietterich et al., 2015	Australia-[CO2]-Low N-2007	Triticum aestivum L.	Janz	Face-Field	550	High	NA	NA	Watered	NA	NA	NA	NA	NA	NA	NA	NA	2.52375	NA	0.455	0.0455	0.1235	0.3175	1648.75	31.3587	29.895	NA	NA	4.675	44.5	NA	NA	NA	NA	1.525	NA	NA	NA
9	Dietterich et al., 2015	Australia-[CO2]-Medium N-2008	Triticum aestivum L.	Yitpi	Face-Field	380	Low	NA	NA	Watered	NA	NA	NA	NA	NA	NA	NA	NA	3.21125	NA	0.505	0.0435	0.132375	0.3825	1857.5	39.2225	32.4225	NA	NA	5.2	44.25	NA	NA	NA	NA	2.425	NA	NA	NA
9	Dietterich et al., 2015	Australia-[CO2]-Medium N-2008	Triticum aestivum L.	Yitpi	Face-Field	550	High	NA	NA	Watered	NA	NA	NA	NA	NA	NA	NA	NA	2.92625	NA	0.48625	0.0375	0.124375	0.35	1775	38.715	27.7712	NA	NA	4.9375	43.5	NA	NA	NA	NA	1.9125	NA	NA	NA
9	Dietterich et al., 2015	Australia-[CO2]-Low N-2008	Triticum aestivum L.	Janz	Face-Field	380	Low	NA	NA	Watered	NA	NA	NA	NA	NA	NA	NA	NA	3.36125	NA	0.48	0.042875	0.13875	0.4075	1887.5	40.8512	34.4038	NA	NA	5.1375	46.125	NA	NA	NA	NA	3.075	NA	NA	NA
9	Dietterich et al., 2015	Australia-[CO2]-Low N-2008	Triticum aestivum L.	Janz	Face-Field	550	High	NA	NA	Watered	NA	NA	NA	NA	NA	NA	NA	NA	3.11875	NA	0.46375	0.037625	0.132875	0.36125	1800	39.7662	28.6475	NA	NA	5.4375	46.875	NA	NA	NA	NA	2.8875	NA	NA	NA
9	Dietterich et al., 2015	Australia-[CO2]-Medium N-2009	Triticum aestivum L.	Yitpi	Face-Field	380	Low	NA	NA	Watered	NA	NA	NA	NA	NA	NA	NA	NA	3.19625	NA	0.53625	0.056125	0.148	0.4175	1996.25	44.3675	32.7762	NA	NA	6.0125	54.625	NA	NA	NA	NA	1.4375	NA	NA	NA
9	Dietterich et al., 2015	Australia-[CO2]-Medium N-2009	Triticum aestivum L.	Yitpi	Face-Field	550	High	NA	NA	Watered	NA	NA	NA	NA	NA	NA	NA	NA	3.005	NA	0.5525	0.05525	0.141	0.41625	1906.25	41.6	31.3075	NA	NA	5.7	50.125	NA	NA	NA	NA	1.3	NA	NA	NA
9	Dietterich et al., 2015	Australia-[CO2]-Low N-2009	Triticum aestivum L.	Janz	Face-Field	380	Low	NA	NA	Watered	NA	NA	NA	NA	NA	NA	NA	NA	2.96375	NA	0.51	0.05825	0.1555	0.41375	1906.25	39.1037	27.66	NA	NA	5.675	48.75	NA	NA	NA	NA	1.525	NA	NA	NA
9	Dietterich et al., 2015	Australia-[CO2]-Low N-2009	Triticum aestivum L.	Janz	Face-Field	550	High	NA	NA	Watered	NA	NA	NA	NA	NA	NA	NA	NA	2.65375	NA	0.505	0.05525	0.13725	0.38	1740	34.1875	26.0475	NA	NA	5.075	44.25	NA	NA	NA	NA	1.325	NA	NA	NA
9	Dietterich et al., 2015	Australia-[CO2]-Low N-2009	Triticum aestivum L.	Zebu	Face-Field	380	Low	NA	NA	Watered	NA	NA	NA	NA	NA	NA	NA	NA	3.00625	NA	0.48	0.063625	0.1515	0.39125	2016.25	44.12	29.3675	NA	NA	5.65	52.875	NA	NA	NA	NA	1.8625	NA	NA	NA
9	Dietterich et al., 2015	Australia-[CO2]-Low N-2009	Triticum aestivum L.	Zebu	Face-Field	550	High	NA	NA	Watered	NA	NA	NA	NA	NA	NA	NA	NA	2.78375	NA	0.49125	0.053875	0.138125	0.37625	1858.75	40.91	25.5912	NA	NA	5.3	48.375	NA	NA	NA	NA	1.9625	NA	NA	NA
9	Dietterich et al., 2015	Australia-[CO2]-Low N-2009	Triticum aestivum L.	Silverstar	Face-Field	380	Low	NA	NA	Watered	NA	NA	NA	NA	NA	NA	NA	NA	2.97125	NA	0.505	0.06375	0.152625	0.42625	1927.5	44.025	31.0888	NA	NA	5.8375	54.75	NA	NA	NA	NA	1.53	NA	NA	NA
9	Dietterich et al., 2015	Australia-[CO2]-Low N-2009	Triticum aestivum L.	Silverstar	Face-Field	550	High	NA	NA	Watered	NA	NA	NA	NA	NA	NA	NA	NA	2.70875	NA	0.50125	0.061	0.13825	0.4	1778.75	39.9	26.6313	NA	NA	5.45	51	NA	NA	NA	NA	1.6125	NA	NA	NA
9	Dietterich et al., 2015	Australia-[CO2]-Low N-2009	Triticum aestivum L.	Drysdale	Face-Field	380	Low	NA	NA	Watered	NA	NA	NA	NA	NA	NA	NA	NA	2.93	NA	0.5175	0.070125	0.15525	0.44	1835	40.865	32.9175	NA	NA	5.425	53.875	NA	NA	NA	NA	1.7	NA	NA	NA
9	Dietterich et al., 2015	Australia-[CO2]-Low N-2009	Triticum aestivum L.	Drysdale	Face-Field	550	High	NA	NA	Watered	NA	NA	NA	NA	NA	NA	NA	NA	2.93714	NA	0.518571	0.0684286	0.145571	0.434286	1858.57	41.34	33.1586	NA	NA	5.62857	54.4286	NA	NA	NA	NA	1.92857	NA	NA	NA
9	Dietterich et al., 2015	Australia-[CO2]-Low N-2009	Triticum aestivum L.	Gladius	Face-Field	380	Low	NA	NA	Watered	NA	NA	NA	NA	NA	NA	NA	NA	3.14375	NA	0.5225	0.05825	0.149125	0.41625	1981.25	42.6713	30.425	NA	NA	6.075	50.875	NA	NA	NA	NA	1.525	NA	NA	NA
9	Dietterich et al., 2015	Australia-[CO2]-Low N-2009	Triticum aestivum L.	Gladius	Face-Field	550	High	NA	NA	Watered	NA	NA	NA	NA	NA	NA	NA	NA	2.95	NA	0.55	0.059625	0.143375	0.4175	1887.5	42.3312	30.31	NA	NA	6.3125	54.75	NA	NA	NA	NA	1.675	NA	NA	NA
9	Dietterich et al., 2015	Australia-[CO2]-Low N-2009	Triticum aestivum L.	Hartog	Face-Field	380	Low	NA	NA	Watered	NA	NA	NA	NA	NA	NA	NA	NA	2.9625	NA	0.49875	0.06775	0.15675	0.45125	1905	41.6725	33.0125	NA	NA	5.6625	52.75	NA	NA	NA	NA	1.925	NA	NA	NA
9	Dietterich et al., 2015	Australia-[CO2]-Low N-2009	Triticum aestivum L.	Hartog	Face-Field	550	High	NA	NA	Watered	NA	NA	NA	NA	NA	NA	NA	NA	2.8175	NA	0.5	0.06375	0.150625	0.445	1833.75	41.1662	31.7838	NA	NA	5.7875	53.5	NA	NA	NA	NA	2.0125	NA	NA	NA
9	Dietterich et al., 2015	Australia-[CO2]-Low N-2009	Triticum aestivum L.	H45	Face-Field	380	Low	NA	NA	Watered	NA	NA	NA	NA	NA	NA	NA	NA	2.92625	NA	0.51625	0.05925	0.14925	0.40875	1912.5	39.4362	30.8225	NA	NA	6.125	53	NA	NA	NA	NA	1.7625	NA	NA	NA
9	Dietterich et al., 2015	Australia-[CO2]-Low N-2009	Triticum aestivum L.	H45	Face-Field	550	High	NA	NA	Watered	NA	NA	NA	NA	NA	NA	NA	NA	2.54	NA	0.50875	0.053	0.132	0.3725	1741.25	35.8713	26.935	NA	NA	5.6125	47.75	NA	NA	NA	NA	1.4875	NA	NA	NA
9	Dietterich et al., 2015	Japan-[CO2]-Medium N-2007	Oryza sativa L.	Akitakomachi	Face-Field	376	Low	NA	NA	NA	NA	NA	NA	NA	NA	NA	NA	NA	1.31667	NA	0.263333	0.011	0.131333	0.355667	926.667	9.76667	26.9	NA	NA	1.63333	22.0333	NA	NA	NA	NA	1.33333	NA	NA	NA
9	Dietterich et al., 2015	Japan-[CO2]-Medium N-2007	Oryza sativa L.	Akitakomachi	Face-Field	570	High	NA	NA	NA	NA	NA	NA	NA	NA	NA	NA	NA	1.22	NA	0.2725	0.01075	0.13325	0.35975	905	9.3	24.925	NA	NA	1.625	26.6	NA	NA	NA	NA	1.475	NA	NA	NA
9	Dietterich et al., 2015	Japan-[CO2]-Medium N-2008	Oryza sativa L.	Akitakomachi	Face-Field	374	Low	NA	NA	NA	NA	NA	NA	NA	NA	NA	NA	NA	1.24667	NA	0.26	0.0106667	0.126	0.339333	896.667	8.93333	24.5	NA	NA	1.66667	24.1333	NA	NA	NA	NA	1.26667	NA	NA	NA
9	Dietterich et al., 2015	Japan-[CO2]-Medium N-2008	Oryza sativa L.	Akitakomachi	Face-Field	576	High	NA	NA	NA	NA	NA	NA	NA	NA	NA	NA	NA	1.15	NA	0.266667	0.0116667	0.130667	0.346333	843.333	8.3	24	NA	NA	1.7	29.3333	NA	NA	NA	NA	1.33333	NA	NA	NA
9	Dietterich et al., 2015	Japan-[CO2]-Medium N-2008	Oryza sativa L.	Koshihikari	Face-Field	374	Low	NA	NA	NA	NA	NA	NA	NA	NA	NA	NA	NA	1.06333	NA	0.246667	0.01	0.12	0.312	796.667	7.76667	21.1333	NA	NA	1.46667	19.9667	NA	NA	NA	NA	1.16667	NA	NA	NA
9	Dietterich et al., 2015	Japan-[CO2]-Medium N-2008	Oryza sativa L.	Koshihikari	Face-Field	576	High	NA	NA	NA	NA	NA	NA	NA	NA	NA	NA	NA	1.01333	NA	0.256667	0.0113333	0.125333	0.32	773.333	7.6	20.7	NA	NA	1.56667	23.3667	NA	NA	NA	NA	1.23333	NA	NA	NA
9	Dietterich et al., 2015	Japan-[CO2]-Medium N-2008	Oryza sativa L.	Takanari	Face-Field	374	Low	NA	NA	NA	NA	NA	NA	NA	NA	NA	NA	NA	1.28	NA	0.3025	0.0125	0.13125	0.3715	1097.5	7.925	23.8	NA	NA	1.675	22.975	NA	NA	NA	NA	1.2	NA	NA	NA
9	Dietterich et al., 2015	Japan-[CO2]-Medium N-2008	Oryza sativa L.	Takanari	Face-Field	576	High	NA	NA	NA	NA	NA	NA	NA	NA	NA	NA	NA	1.22667	NA	0.293333	0.0126667	0.129667	0.358	1043.33	7.5	22.0667	NA	NA	1.66667	25.2667	NA	NA	NA	NA	1.35	NA	NA	NA
9	Dietterich et al., 2015	Japan-[CO2]-Medium N-2010	Oryza sativa L.	Akihikari	Face-Field	386	Low	NA	NA	NA	NA	NA	NA	NA	NA	NA	NA	NA	1.254	NA	0.336	0.0106	0.1316	0.336	900	17.96	28.62	NA	NA	4.18	30.2	NA	NA	NA	NA	2.6	NA	NA	NA
9	Dietterich et al., 2015	Japan-[CO2]-Medium N-2010	Oryza sativa L.	Akihikari	Face-Field	584	High	NA	NA	NA	NA	NA	NA	NA	NA	NA	NA	NA	1.175	NA	0.33	0.0103333	0.127	0.32725	832.5	16.125	28.4	NA	NA	3.05	24.975	NA	NA	NA	NA	2.6	NA	NA	NA
9	Dietterich et al., 2015	Japan-[CO2]-Medium N-2010	Oryza sativa L.	Akitakomachi	Face-Field	386	Low	NA	NA	NA	NA	NA	NA	NA	NA	NA	NA	NA	1.22	NA	0.308	0.011	0.1348	0.337	888	12.58	31.26	NA	NA	3.52	36.9	NA	NA	NA	NA	2.62	NA	NA	NA
9	Dietterich et al., 2015	Japan-[CO2]-Medium N-2010	Oryza sativa L.	Akitakomachi	Face-Field	584	High	NA	NA	NA	NA	NA	NA	NA	NA	NA	NA	NA	1.1675	NA	0.3075	0.011	0.131	0.33375	820	12.425	31.2	NA	NA	3.025	31.05	NA	NA	NA	NA	2.875	NA	NA	NA
9	Dietterich et al., 2015	Japan-[CO2]-Medium N-2010	Oryza sativa L.	Akita63	Face-Field	386	Low	NA	NA	NA	NA	NA	NA	NA	NA	NA	NA	NA	1.194	NA	0.32	0.011	0.1296	0.3082	860	11.18	24.86	NA	NA	2.98	34.04	NA	NA	NA	NA	2.16	NA	NA	NA
9	Dietterich et al., 2015	Japan-[CO2]-Medium N-2010	Oryza sativa L.	Akita63	Face-Field	584	High	NA	NA	NA	NA	NA	NA	NA	NA	NA	NA	NA	1.1225	NA	0.32	0.01	0.1285	0.304	805	10.625	23.625	NA	NA	2.725	29.875	NA	NA	NA	NA	2.3	NA	NA	NA
9	Dietterich et al., 2015	Japan-[CO2]-Medium N-2010	Oryza sativa L.	Koshihikari	Face-Field	386	Low	NA	NA	NA	NA	NA	NA	NA	NA	NA	NA	NA	1.185	NA	0.2925	0.0103333	0.138	0.32825	857.5	11.375	28.9	NA	NA	3	30.475	NA	NA	NA	NA	2.4	NA	NA	NA
9	Dietterich et al., 2015	Japan-[CO2]-Medium N-2010	Oryza sativa L.	Koshihikari	Face-Field	584	High	NA	NA	NA	NA	NA	NA	NA	NA	NA	NA	NA	1.084	NA	0.284	0.0108	0.1306	0.3094	774	10.76	27.56	NA	NA	2.58	25.44	NA	NA	NA	NA	2.48	NA	NA	NA
9	Dietterich et al., 2015	Japan-[CO2]-Medium N-2010	Oryza sativa L.	Aikoku	Face-Field	386	Low	NA	NA	NA	NA	NA	NA	NA	NA	NA	NA	NA	1.504	NA	0.414	0.0148	0.1566	0.4136	1088	11.94	32.64	NA	NA	3.54	47.36	NA	NA	NA	NA	2.44	NA	NA	NA
9	Dietterich et al., 2015	Japan-[CO2]-Medium N-2010	Oryza sativa L.	Aikoku	Face-Field	584	High	NA	NA	NA	NA	NA	NA	NA	NA	NA	NA	NA	1.31	NA	0.37	0.01375	0.13375	0.3535	962.5	9.85	28.075	NA	NA	2.85	33.875	NA	NA	NA	NA	2.3	NA	NA	NA
9	Dietterich et al., 2015	Japan-[CO2]-Medium N-2010	Oryza sativa L.	Takanari	Face-Field	386	Low	NA	NA	NA	NA	NA	NA	NA	NA	NA	NA	NA	1.2675	NA	0.3225	0.0125	0.13775	0.372	1075	9.95	22.575	NA	NA	2.475	35.125	NA	NA	NA	NA	2.35	NA	NA	NA
9	Dietterich et al., 2015	Japan-[CO2]-Medium N-2010	Oryza sativa L.	Takanari	Face-Field	584	High	NA	NA	NA	NA	NA	NA	NA	NA	NA	NA	NA	1.216	NA	0.316	0.0126	0.1334	0.36	986	9.82	20.64	NA	NA	2.16	28.9	NA	NA	NA	NA	2.32	NA	NA	NA
9	Dietterich et al., 2015	Japan-[CO2]-Medium N-2010	Oryza sativa L.	Akidawara	Face-Field	386	Low	NA	NA	NA	NA	NA	NA	NA	NA	NA	NA	NA	1.3125	NA	0.2925	0.01225	0.135	0.33975	985	12.3	33.925	NA	NA	3.05	38.825	NA	NA	NA	NA	2.475	NA	NA	NA
9	Dietterich et al., 2015	Japan-[CO2]-Medium N-2010	Oryza sativa L.	Akidawara	Face-Field	584	High	NA	NA	NA	NA	NA	NA	NA	NA	NA	NA	NA	1.192	NA	0.298	0.013	0.1352	0.3332	882	11.22	30.76	NA	NA	2.84	32.84	NA	NA	NA	NA	2.54	NA	NA	NA
9	Dietterich et al., 2015	Japan-[CO2]-Medium N-2010	Oryza sativa L.	Norin8	Face-Field	386	Low	NA	NA	NA	NA	NA	NA	NA	NA	NA	NA	NA	1.2375	NA	0.2925	0.01375	0.12525	0.31875	950	11.425	32.375	NA	NA	3.45	40.15	NA	NA	NA	NA	2.65	NA	NA	NA
9	Dietterich et al., 2015	Japan-[CO2]-Medium N-2010	Oryza sativa L.	Norin8	Face-Field	584	High	NA	NA	NA	NA	NA	NA	NA	NA	NA	NA	NA	1.0925	NA	0.295	0.0135	0.12225	0.3055	855	10.475	29.075	NA	NA	3.475	32.125	NA	NA	NA	NA	2.725	NA	NA	NA
9	Dietterich et al., 2015	Japan-[CO2]-High N-2010	Oryza sativa L.	Momiroman	Face-Field	386	Low	NA	NA	NA	NA	NA	NA	NA	NA	NA	NA	NA	1.238	NA	0.298	0.0142	0.1176	0.2864	872	13.14	26.32	NA	NA	2.64	34.16	NA	NA	NA	NA	2.3	NA	NA	NA
9	Dietterich et al., 2015	Japan-[CO2]-High N-2010	Oryza sativa L.	Momiroman	Face-Field	584	High	NA	NA	NA	NA	NA	NA	NA	NA	NA	NA	NA	1.08	NA	0.305	0.01475	0.11575	0.2785	770	9.95	23.575	NA	NA	2.025	29.525	NA	NA	NA	NA	2.4	NA	NA	NA
9	Dietterich et al., 2015	Japan-[CO2]-High N-2010	Oryza sativa L.	Nipponbare	Face-Field	386	Low	NA	NA	NA	NA	NA	NA	NA	NA	NA	NA	NA	1.314	NA	0.262	0.0112	0.1184	0.2938	980	11.62	25.36	NA	NA	3.28	29.68	NA	NA	NA	NA	2.14	NA	NA	NA
9	Dietterich et al., 2015	Japan-[CO2]-High N-2010	Oryza sativa L.	Nipponbare	Face-Field	584	High	NA	NA	NA	NA	NA	NA	NA	NA	NA	NA	NA	1.228	NA	0.28	0.0124	0.1184	0.3056	918	11.48	26.36	NA	NA	2.7	27.66	NA	NA	NA	NA	2.1	NA	NA	NA
9	Dietterich et al., 2015	Japan-[CO2]-High N-2010	Oryza sativa L.	Hokuriku193	Face-Field	386	Low	NA	NA	NA	NA	NA	NA	NA	NA	NA	NA	NA	1.215	NA	0.31	0.0103333	0.132	0.3395	1110	10.75	20.575	NA	NA	3.275	30.7	NA	NA	NA	NA	1.825	NA	NA	NA
9	Dietterich et al., 2015	Japan-[CO2]-High N-2010	Oryza sativa L.	Hokuriku193	Face-Field	584	High	NA	NA	NA	NA	NA	NA	NA	NA	NA	NA	NA	1.108	NA	0.332	0.0118	0.1426	0.3574	998	10.94	20.92	NA	NA	2.8	30.26	NA	NA	NA	NA	2.2	NA	NA	NA
9	Dietterich et al., 2015	Japan-[CO2]-High N-2010	Oryza sativa L.	Hoshiaoba	Face-Field	386	Low	NA	NA	NA	NA	NA	NA	NA	NA	NA	NA	NA	1.4375	NA	0.3225	0.0115	0.14025	0.35025	1060	11.75	28.35	NA	NA	4	44.65	NA	NA	NA	NA	2.1	NA	NA	NA
9	Dietterich et al., 2015	Japan-[CO2]-High N-2010	Oryza sativa L.	Hoshiaoba	Face-Field	584	High	NA	NA	NA	NA	NA	NA	NA	NA	NA	NA	NA	1.302	NA	0.344	0.0128	0.1438	0.3612	958	10.84	27.04	NA	NA	3.08	43.14	NA	NA	NA	NA	2.3	NA	NA	NA
9	Dietterich et al., 2015	Japan-[CO2]-High N-2010	Oryza sativa L.	Lemont	Face-Field	386	Low	NA	NA	NA	NA	NA	NA	NA	NA	NA	NA	NA	1.48	NA	0.315	0.0106667	0.135	0.38525	1120	11.375	27.8	NA	NA	3.725	44.775	NA	NA	NA	NA	1.925	NA	NA	NA
9	Dietterich et al., 2015	Japan-[CO2]-High N-2010	Oryza sativa L.	Lemont	Face-Field	584	High	NA	NA	NA	NA	NA	NA	NA	NA	NA	NA	NA	1.3675	NA	0.31	0.01	0.13125	0.37325	1032.5	10.975	27.025	NA	NA	3.125	39.9	NA	NA	NA	NA	1.85	NA	NA	NA
9	Dietterich et al., 2015	Japan-[CO2]-High N-2010	Oryza sativa L.	IR72	Face-Field	386	Low	NA	NA	NA	NA	NA	NA	NA	NA	NA	NA	NA	1.398	NA	0.286	0.0132	0.1408	0.364	1086	9.84	22.48	NA	NA	3.48	27.92	NA	NA	NA	NA	1.98	NA	NA	NA
9	Dietterich et al., 2015	Japan-[CO2]-High N-2010	Oryza sativa L.	IR72	Face-Field	584	High	NA	NA	NA	NA	NA	NA	NA	NA	NA	NA	NA	1.245	NA	0.2725	0.01225	0.13275	0.3415	967.5	8.95	22.475	NA	NA	3.525	24.45	NA	NA	NA	NA	2.125	NA	NA	NA
9	Dietterich et al., 2015	Japan-[CO2]-High N-2010	Oryza sativa L.	Bekoaoba	Face-Field	386	Low	NA	NA	NA	NA	NA	NA	NA	NA	NA	NA	NA	1.36	NA	0.36	NA	0.13075	0.3515	987.5	10.125	25	NA	NA	3.125	29.775	NA	NA	NA	NA	2.05	NA	NA	NA
9	Dietterich et al., 2015	Japan-[CO2]-High N-2010	Oryza sativa L.	Bekoaoba	Face-Field	584	High	NA	NA	NA	NA	NA	NA	NA	NA	NA	NA	NA	1.216	NA	0.36	NA	0.1288	0.3532	872	10.08	23.88	NA	NA	2.54	23.12	NA	NA	NA	NA	2.22	NA	NA	NA
9	Dietterich et al., 2015	Japan-[CO2]-High N-2010	Oryza sativa L.	Milyang23	Face-Field	386	Low	NA	NA	NA	NA	NA	NA	NA	NA	NA	NA	NA	1.5425	NA	0.3175	0.011	0.14675	0.3925	1185	12.325	25.275	NA	NA	3.5	26.275	NA	NA	NA	NA	2.025	NA	NA	NA
9	Dietterich et al., 2015	Japan-[CO2]-High N-2010	Oryza sativa L.	Milyang23	Face-Field	584	High	NA	NA	NA	NA	NA	NA	NA	NA	NA	NA	NA	1.394	NA	0.332	0.0108	0.1488	0.4016	1096	10.62	26.2	NA	NA	2.84	26.98	NA	NA	NA	NA	2.12	NA	NA	NA
9	Dietterich et al., 2015	Japan-[CO2]-Medium N-2010	Oryza sativa L.	86Y8	Face-Field	386	Low	NA	NA	NA	NA	NA	NA	NA	NA	NA	NA	NA	1.2525	NA	0.3	0.01575	0.13	0.346	992.5	11.2	33.525	NA	NA	3.85	68.05	NA	NA	NA	NA	2.3	NA	NA	NA
9	Dietterich et al., 2015	Japan-[CO2]-Medium N-2010	Oryza sativa L.	86Y8	Face-Field	584	High	NA	NA	NA	NA	NA	NA	NA	NA	NA	NA	NA	1.218	NA	0.298	0.016	0.1274	0.3416	962	10.86	33.48	NA	NA	3.46	59.1	NA	NA	NA	NA	2.12	NA	NA	NA
9	Dietterich et al., 2015	Japan-[CO2]-Medium N-2010	Oryza sativa L.	SY63	Face-Field	386	Low	NA	NA	NA	NA	NA	NA	NA	NA	NA	NA	NA	1.424	NA	0.322	0.0136	0.1448	0.3672	1112	10.86	28.58	NA	NA	2.96	45.16	NA	NA	NA	NA	2.58	NA	NA	NA
9	Dietterich et al., 2015	Japan-[CO2]-Medium N-2010	Oryza sativa L.	SY63	Face-Field	584	High	NA	NA	NA	NA	NA	NA	NA	NA	NA	NA	NA	1.226	NA	0.324	0.0124	0.1384	0.3526	1008	10.12	27.32	NA	NA	2.54	40.46	NA	NA	NA	NA	2.3	NA	NA	NA
10	Panozzo et al., 2014	[CO2]-2010	Triticum aestivum L.	Janz	Face-Field	365	Low	NA	NA	NA	NA	NA	NA	NA	NA	56.53	31.43	NA	NA	NA	NA	NA	NA	NA	NA	NA	NA	NA	NA	NA	NA	NA	NA	NA	NA	NA	NA	NA	NA
10	Panozzo et al., 2014	[CO2]-2010	Triticum aestivum L.	Janz	Face-Field	550	High	NA	NA	NA	NA	NA	NA	NA	NA	54.14	34.21	NA	NA	NA	NA	NA	NA	NA	NA	NA	NA	NA	NA	NA	NA	NA	NA	NA	NA	NA	NA	NA	NA
10	Panozzo et al., 2014	[CO2]-2011	Triticum aestivum L.	Janz	Face-Field	365	Low	NA	NA	NA	NA	NA	NA	NA	NA	52.7	33.09	NA	NA	NA	NA	NA	NA	NA	NA	NA	NA	NA	NA	NA	NA	NA	NA	NA	NA	NA	NA	NA	NA
10	Panozzo et al., 2014	[CO2]-2011	Triticum aestivum L.	Janz	Face-Field	550	High	NA	NA	NA	NA	NA	NA	NA	NA	54.61	34.61	NA	NA	NA	NA	NA	NA	NA	NA	NA	NA	NA	NA	NA	NA	NA	NA	NA	NA	NA	NA	NA	NA
10	Panozzo et al., 2014	[CO2]-2012	Triticum aestivum L.	Janz	Face-Field	365	Low	NA	NA	NA	NA	NA	NA	NA	NA	51.03	35.76	NA	NA	NA	NA	NA	NA	NA	NA	NA	NA	NA	NA	NA	NA	NA	NA	NA	NA	NA	NA	NA	NA
10	Panozzo et al., 2014	[CO2]-2012	Triticum aestivum L.	Janz	Face-Field	550	High	NA	NA	NA	NA	NA	NA	NA	NA	52.04	36.24	NA	NA	NA	NA	NA	NA	NA	NA	NA	NA	NA	NA	NA	NA	NA	NA	NA	NA	NA	NA	NA	NA
10	Panozzo et al., 2014	[CO2]-2010	Triticum aestivum L.	Silverstar	Face-Field	365	Low	NA	NA	NA	NA	NA	NA	NA	NA	58.41	30.14	NA	NA	NA	NA	NA	NA	NA	NA	NA	NA	NA	NA	NA	NA	NA	NA	NA	NA	NA	NA	NA	NA
10	Panozzo et al., 2014	[CO2]-2010	Triticum aestivum L.	Silverstar	Face-Field	550	High	NA	NA	NA	NA	NA	NA	NA	NA	57.22	31.22	NA	NA	NA	NA	NA	NA	NA	NA	NA	NA	NA	NA	NA	NA	NA	NA	NA	NA	NA	NA	NA	NA
10	Panozzo et al., 2014	[CO2]-2011	Triticum aestivum L.	Silverstar	Face-Field	365	Low	NA	NA	NA	NA	NA	NA	NA	NA	56.8	33.07	NA	NA	NA	NA	NA	NA	NA	NA	NA	NA	NA	NA	NA	NA	NA	NA	NA	NA	NA	NA	NA	NA
10	Panozzo et al., 2014	[CO2]-2011	Triticum aestivum L.	Silverstar	Face-Field	550	High	NA	NA	NA	NA	NA	NA	NA	NA	54.64	34.18	NA	NA	NA	NA	NA	NA	NA	NA	NA	NA	NA	NA	NA	NA	NA	NA	NA	NA	NA	NA	NA	NA
10	Panozzo et al., 2014	[CO2]-2012	Triticum aestivum L.	Silverstar	Face-Field	365	Low	NA	NA	NA	NA	NA	NA	NA	NA	53.86	33.56	NA	NA	NA	NA	NA	NA	NA	NA	NA	NA	NA	NA	NA	NA	NA	NA	NA	NA	NA	NA	NA	NA
10	Panozzo et al., 2014	[CO2]-2012	Triticum aestivum L.	Silverstar	Face-Field	550	High	NA	NA	NA	NA	NA	NA	NA	NA	52.19	34.45	NA	NA	NA	NA	NA	NA	NA	NA	NA	NA	NA	NA	NA	NA	NA	NA	NA	NA	NA	NA	NA	NA
10	Panozzo et al., 2014	[CO2]-2010	Triticum aestivum L.	Yitpi	Face-Field	365	Low	NA	NA	NA	NA	NA	NA	NA	NA	57.96	29.89	NA	NA	NA	NA	NA	NA	NA	NA	NA	NA	NA	NA	NA	NA	NA	NA	NA	NA	NA	NA	NA	NA
10	Panozzo et al., 2014	[CO2]-2010	Triticum aestivum L.	Yitpi	Face-Field	550	High	NA	NA	NA	NA	NA	NA	NA	NA	57.21	30.86	NA	NA	NA	NA	NA	NA	NA	NA	NA	NA	NA	NA	NA	NA	NA	NA	NA	NA	NA	NA	NA	NA
10	Panozzo et al., 2014	[CO2]-2011	Triticum aestivum L.	Yitpi	Face-Field	365	Low	NA	NA	NA	NA	NA	NA	NA	NA	57.45	31.14	NA	NA	NA	NA	NA	NA	NA	NA	NA	NA	NA	NA	NA	NA	NA	NA	NA	NA	NA	NA	NA	NA
10	Panozzo et al., 2014	[CO2]-2011	Triticum aestivum L.	Yitpi	Face-Field	550	High	NA	NA	NA	NA	NA	NA	NA	NA	55.98	31.73	NA	NA	NA	NA	NA	NA	NA	NA	NA	NA	NA	NA	NA	NA	NA	NA	NA	NA	NA	NA	NA	NA
10	Panozzo et al., 2014	[CO2]-2012	Triticum aestivum L.	Yitpi	Face-Field	365	Low	NA	NA	NA	NA	NA	NA	NA	NA	52.89	33.67	NA	NA	NA	NA	NA	NA	NA	NA	NA	NA	NA	NA	NA	NA	NA	NA	NA	NA	NA	NA	NA	NA
10	Panozzo et al., 2014	[CO2]-2012	Triticum aestivum L.	Yitpi	Face-Field	550	High	NA	NA	NA	NA	NA	NA	NA	NA	52.14	34.2	NA	NA	NA	NA	NA	NA	NA	NA	NA	NA	NA	NA	NA	NA	NA	NA	NA	NA	NA	NA	NA	NA
11	Fernando et al., 2014	[CO2]	Triticum aestivum L.	Yitpi	Face-Field	384	Low	NA	NA	NA	NA	27.4	NA	17.1	NA	NA	NA	NA	NA	80	NA	0.48	1.4	3.7	1.8	38	30	NA	NA	5.2	NA	NA	NA	NA	NA	NA	NA	NA	NA
11	Fernando et al., 2014	[CO2]	Triticum aestivum L.	Yitpi	Face-Field	550	High	NA	NA	NA	NA	28.6	NA	16	NA	NA	NA	NA	NA	60	NA	0.44	1.3	3.5	1.6	36	20	NA	NA	5	NA	NA	NA	NA	NA	NA	NA	NA	NA
11	Fernando et al., 2014	[CO2]	Triticum aestivum L.	Janz	Face-Field	384	Low	NA	NA	NA	NA	31.6	NA	16.9	NA	NA	NA	NA	NA	62	NA	0.45	1.33	3.6	1.9	43	33	NA	NA	5.6	NA	NA	NA	NA	NA	NA	NA	NA	NA
11	Fernando et al., 2014	[CO2]	Triticum aestivum L.	Janz	Face-Field	550	High	NA	NA	NA	NA	32.9	NA	16.1	NA	NA	NA	NA	NA	45	NA	0.42	1.26	3.4	1.65	38	24	NA	NA	5.4	NA	NA	NA	NA	NA	NA	NA	NA	NA
12	Bencze et al., 2004	[CO2]	Triticum aestivum L.	Martina	Growth chamber	375	Low	NA	NA	NA	NA	2.9	NA	NA	NA	NA	NA	NA	NA	NA	NA	NA	NA	NA	NA	NA	NA	NA	NA	NA	NA	NA	NA	NA	NA	NA	NA	NA	NA
12	Bencze et al., 2004	[CO2]	Triticum aestivum L.	Martina	Growth chamber	750	High	NA	NA	NA	NA	4.01	NA	NA	NA	NA	NA	NA	NA	NA	NA	NA	NA	NA	NA	NA	NA	NA	NA	NA	NA	NA	NA	NA	NA	NA	NA	NA	NA
12	Bencze et al., 2004	[CO2]	Triticum aestivum L.	Emma	Growth chamber	375	Low	NA	NA	NA	NA	2.88	NA	NA	NA	NA	NA	NA	NA	NA	NA	NA	NA	NA	NA	NA	NA	NA	NA	NA	NA	NA	NA	NA	NA	NA	NA	NA	NA
12	Bencze et al., 2004	[CO2]	Triticum aestivum L.	Emma	Growth chamber	750	High	NA	NA	NA	NA	3.13	NA	NA	NA	NA	NA	NA	NA	NA	NA	NA	NA	NA	NA	NA	NA	NA	NA	NA	NA	NA	NA	NA	NA	NA	NA	NA	NA
13	Blumenthal et al., 1996	[CO2]-summer	Triticum aestivum L.	Avg-2cultivars	Face-Field	350	Low	NA	NA	NA	NA	NA	44.3	10.9	NA	NA	NA	NA	NA	NA	NA	NA	NA	NA	NA	NA	NA	NA	NA	NA	NA	NA	NA	NA	NA	NA	NA	NA	NA
13	Blumenthal et al., 1996	[CO2]-summer	Triticum aestivum L.	Avg-2cultivars	Face-Field	700	High	NA	NA	NA	NA	NA	39.2	8.8	NA	NA	NA	NA	NA	NA	NA	NA	NA	NA	NA	NA	NA	NA	NA	NA	NA	NA	NA	NA	NA	NA	NA	NA	NA
13	Blumenthal et al., 1996	[CO2]-spring	Triticum aestivum L.	Avg-2cultivars	Face-Field	350	Low	NA	NA	NA	NA	NA	42	7.1	NA	NA	NA	NA	NA	NA	NA	NA	NA	NA	NA	NA	NA	NA	NA	NA	NA	NA	NA	NA	NA	NA	NA	NA	NA
13	Blumenthal et al., 1996	[CO2]-spring	Triticum aestivum L.	Avg-2cultivars	Face-Field	700	High	NA	NA	NA	NA	NA	38.8	7	NA	NA	NA	NA	NA	NA	NA	NA	NA	NA	NA	NA	NA	NA	NA	NA	NA	NA	NA	NA	NA	NA	NA	NA	NA
13	Blumenthal et al., 1996	[CO2]-winter	Triticum aestivum L.	Avg-2cultivars	Face-Field	350	Low	NA	NA	NA	NA	NA	39.5	12.3	NA	NA	NA	NA	NA	NA	NA	NA	NA	NA	NA	NA	NA	NA	NA	NA	NA	NA	NA	NA	NA	NA	NA	NA	NA
13	Blumenthal et al., 1996	[CO2]-winter	Triticum aestivum L.	Avg-2cultivars	Face-Field	700	High	NA	NA	NA	NA	NA	37.8	10.4	NA	NA	NA	NA	NA	NA	NA	NA	NA	NA	NA	NA	NA	NA	NA	NA	NA	NA	NA	NA	NA	NA	NA	NA	NA
14	Conroy et al., 1994	[CO2]-P30	Oryza sativa L.	Jarrah	Growth chamber	350	Low	NA	NA	NA	NA	NA	23	NA	NA	NA	NA	NA	NA	NA	NA	NA	NA	NA	NA	NA	NA	NA	NA	NA	NA	NA	NA	NA	NA	NA	NA	NA	NA
14	Conroy et al., 1994	[CO2]-P30	Oryza sativa L.	Jarrah	Growth chamber	700	High	NA	NA	NA	NA	NA	25	NA	NA	NA	NA	NA	NA	NA	NA	NA	NA	NA	NA	NA	NA	NA	NA	NA	NA	NA	NA	NA	NA	NA	NA	NA	NA
14	Conroy et al., 1994	[CO2]-P120	Oryza sativa L.	Jarrah	Growth chamber	350	Low	NA	NA	NA	NA	NA	24	NA	NA	NA	NA	NA	NA	NA	NA	NA	NA	NA	NA	NA	NA	NA	NA	NA	NA	NA	NA	NA	NA	NA	NA	NA	NA
14	Conroy et al., 1994	[CO2]-P120	Oryza sativa L.	Jarrah	Growth chamber	700	High	NA	NA	NA	NA	NA	29	NA	NA	NA	NA	NA	NA	NA	NA	NA	NA	NA	NA	NA	NA	NA	NA	NA	NA	NA	NA	NA	NA	NA	NA	NA	NA
14	Conroy et al., 1994	[CO2]-P480	Oryza sativa L.	Jarrah	Growth chamber	350	Low	NA	NA	NA	NA	NA	26	NA	NA	NA	NA	NA	NA	NA	NA	NA	NA	NA	NA	NA	NA	NA	NA	NA	NA	NA	NA	NA	NA	NA	NA	NA	NA
14	Conroy et al., 1994	[CO2]-P480	Oryza sativa L.	Jarrah	Growth chamber	700	High	NA	NA	NA	NA	NA	26	NA	NA	NA	NA	NA	NA	NA	NA	NA	NA	NA	NA	NA	NA	NA	NA	NA	NA	NA	NA	NA	NA	NA	NA	NA	NA
14	Conroy et al., 1994	[CO2]-N80	Triticum aestivum L.	Hartog	Growth chamber	350	Low	NA	NA	NA	NA	NA	27	15.5	NA	NA	NA	NA	NA	NA	NA	NA	NA	NA	NA	NA	NA	NA	NA	NA	NA	NA	NA	NA	NA	NA	NA	NA	NA
14	Conroy et al., 1994	[CO2]-N80	Triticum aestivum L.	Hartog	Growth chamber	550	High	NA	NA	NA	NA	NA	31	13.4	NA	NA	NA	NA	NA	NA	NA	NA	NA	NA	NA	NA	NA	NA	NA	NA	NA	NA	NA	NA	NA	NA	NA	NA	NA
14	Conroy et al., 1994	[CO2]-N80	Triticum aestivum L.	Hartog	Growth chamber	900	High	NA	NA	NA	NA	NA	32	13.4	NA	NA	NA	NA	NA	NA	NA	NA	NA	NA	NA	NA	NA	NA	NA	NA	NA	NA	NA	NA	NA	NA	NA	NA	NA
14	Conroy et al., 1994	[CO2]-N330	Triticum aestivum L.	Hartog	Growth chamber	350	Low	NA	NA	NA	NA	NA	33	16.3	NA	NA	NA	NA	NA	NA	NA	NA	NA	NA	NA	NA	NA	NA	NA	NA	NA	NA	NA	NA	NA	NA	NA	NA	NA
14	Conroy et al., 1994	[CO2]-N330	Triticum aestivum L.	Hartog	Growth chamber	550	High	NA	NA	NA	NA	NA	34	16.1	NA	NA	NA	NA	NA	NA	NA	NA	NA	NA	NA	NA	NA	NA	NA	NA	NA	NA	NA	NA	NA	NA	NA	NA	NA
14	Conroy et al., 1994	[CO2]-N330	Triticum aestivum L.	Hartog	Growth chamber	900	High	NA	NA	NA	NA	NA	34	14.7	NA	NA	NA	NA	NA	NA	NA	NA	NA	NA	NA	NA	NA	NA	NA	NA	NA	NA	NA	NA	NA	NA	NA	NA	NA
14	Conroy et al., 1994	[CO2]-N1660	Triticum aestivum L.	Hartog	Growth chamber	350	Low	NA	NA	NA	NA	NA	27	17	NA	NA	NA	NA	NA	NA	NA	NA	NA	NA	NA	NA	NA	NA	NA	NA	NA	NA	NA	NA	NA	NA	NA	NA	NA
14	Conroy et al., 1994	[CO2]-N1660	Triticum aestivum L.	Hartog	Growth chamber	550	High	NA	NA	NA	NA	NA	33	16.3	NA	NA	NA	NA	NA	NA	NA	NA	NA	NA	NA	NA	NA	NA	NA	NA	NA	NA	NA	NA	NA	NA	NA	NA	NA
14	Conroy et al., 1994	[CO2]-N1660	Triticum aestivum L.	Hartog	Growth chamber	900	High	NA	NA	NA	NA	NA	37	15.5	NA	NA	NA	NA	NA	NA	NA	NA	NA	NA	NA	NA	NA	NA	NA	NA	NA	NA	NA	NA	NA	NA	NA	NA	NA
15	De la Puente et al.,2000	[CO2]-Ambient T° after emergence	Triticum aestivum L.	Alcazar	tunnels	350	Low	ambient	Low	NA	NA	NA	NA	NA	NA	NA	NA	NA	1.89	NA	0.56	0.14	0.11	0.3	NA	20	NA	NA	NA	NA	9	NA	NA	NA	NA	NA	NA	NA	NA
15	De la Puente et al.,2000	[CO2]-T°+4C after emergence	Triticum aestivum L.	Alcazar	tunnels	350	Low	ambient + 4°C	High	NA	NA	NA	NA	NA	NA	NA	NA	NA	2.35	NA	0.77	0.13	0.14	0.36	NA	19	NA	NA	NA	NA	9	NA	NA	NA	NA	NA	NA	NA	NA
15	De la Puente et al.,2000	[CO2]-Ambient T° after emergence	Triticum aestivum L.	Alcazar	tunnels	700	High	ambient	Low	NA	NA	NA	NA	NA	NA	NA	NA	NA	2.16	NA	0.82	0.14	0.11	0.34	NA	20	NA	NA	NA	NA	8	NA	NA	NA	NA	NA	NA	NA	NA
15	De la Puente et al.,2000	[CO2]-T°+4C after emergence	Triticum aestivum L.	Alcazar	tunnels	700	High	ambient + 4°C	High	NA	NA	NA	NA	NA	NA	NA	NA	NA	1.87	NA	0.73	0.17	0.13	0.35	NA	25	NA	NA	NA	NA	10	NA	NA	NA	NA	NA	NA	NA	NA
15	De la Puente et al.,2000	[CO2]-Ambient T° after emergence	Triticum aestivum L.	Rinconada	tunnels	350	Low	ambient	Low	NA	NA	NA	NA	NA	NA	NA	NA	NA	2.21	NA	0.91	0.22	0.11	0.32	NA	22	NA	NA	NA	NA	14	NA	NA	NA	NA	NA	NA	NA	NA
15	De la Puente et al.,2000	[CO2]-T°+4C after emergence	Triticum aestivum L.	Rinconada	tunnels	350	Low	ambient + 4°C	High	NA	NA	NA	NA	NA	NA	NA	NA	NA	2.6	NA	0.82	0.17	0.13	0.36	NA	22	NA	NA	NA	NA	17	NA	NA	NA	NA	NA	NA	NA	NA
15	De la Puente et al.,2000	[CO2]-Ambient T° after emergence	Triticum aestivum L.	Rinconada	tunnels	700	High	ambient	Low	NA	NA	NA	NA	NA	NA	NA	NA	NA	2	NA	0.62	0.14	0.09	0.29	NA	23	NA	NA	NA	NA	13	NA	NA	NA	NA	NA	NA	NA	NA
15	De la Puente et al.,2000	[CO2]-T°+4C after emergence	Triticum aestivum L.	Rinconada	tunnels	700	High	ambient + 4°C	High	NA	NA	NA	NA	NA	NA	NA	NA	NA	2.06	NA	0.79	0.14	0.09	0.37	NA	16	NA	NA	NA	NA	13	NA	NA	NA	NA	NA	NA	NA	NA
16	Fangmeier et al., 1997	[CO2]-N270	Triticum aestivum L.	Minaret	open top field chambers	ambient	Low	NA	NA	NA	NA	NA	NA	NA	NA	NA	NA	NA	2.554	NA	0.5609	0.0581	0.1242	0.3729	0.1449	37.15	34.13	NA	NA	NA	39.91	NA	NA	NA	NA	NA	NA	NA	NA
16	Fangmeier et al., 1997	[CO2]-N150	Triticum aestivum L.	Minaret	open top field chambers	ambient	Low	NA	NA	NA	NA	NA	NA	NA	NA	NA	NA	NA	1.903	NA	0.5709	0.0438	0.1394	0.4266	0.124	28.47	34.41	NA	NA	NA	42.61	NA	NA	NA	NA	NA	NA	NA	NA
16	Fangmeier et al., 1997	[CO2]-N270	Triticum aestivum L.	Minaret	open top field chambers	ambient+160	High	NA	NA	NA	NA	NA	NA	NA	NA	NA	NA	NA	2.147	NA	0.5178	0.0468	0.1078	0.3219	0.1266	26.68	26.39	NA	NA	NA	38.57	NA	NA	NA	NA	NA	NA	NA	NA
16	Fangmeier et al., 1997	[CO2]-N150	Triticum aestivum L.	Minaret	open top field chambers	ambient+160	High	NA	NA	NA	NA	NA	NA	NA	NA	NA	NA	NA	1.734	NA	0.5424	0.0426	0.1243	0.3851	0.1143	23.24	29.93	NA	NA	NA	36.53	NA	NA	NA	NA	NA	NA	NA	NA
16	Fangmeier et al., 1997	[CO2]-N270	Triticum aestivum L.	Minaret	open top field chambers	ambient+320	High	NA	NA	NA	NA	NA	NA	NA	NA	NA	NA	NA	1.889	NA	0.5415	0.0407	0.1178	0.3689	0.1154	24.23	28.09	NA	NA	NA	37.36	NA	NA	NA	NA	NA	NA	NA	NA
16	Fangmeier et al., 1997	[CO2]-N150	Triticum aestivum L.	Minaret	open top field chambers	ambient+320	High	NA	NA	NA	NA	NA	NA	NA	NA	NA	NA	NA	1.564	NA	0.5607	0.0382	0.134	0.3996	0.1072	21.33	30.1	NA	NA	NA	38.37	NA	NA	NA	NA	NA	NA	NA	NA
17	Fangmeier et al., 1999	[CO2]-[O3]-N	Triticum aestivum L.	Minaret	open top field chambers	360	Low	NA	NA	NA	NA	NA	100	NA	NA	NA	NA	100	96	NA	100	100	NA	100	100	100	100	NA	NA	NA	100	NA	NA	NA	NA	NA	NA	NA	NA
17	Fangmeier et al., 1999	[CO2]-[O3]-N	Triticum aestivum L.	Minaret	open top field chambers	680	High	NA	NA	NA	NA	NA	104	NA	NA	NA	NA	102	90	NA	102	84	NA	106	82	82	94	NA	NA	NA	98	NA	NA	NA	NA	NA	NA	NA	NA
18	Fangmeier et al., 1996	[CO2]-[O3]-highN	Hordeum vulgare	Nandu	open top field chambers	360	Low	NA	NA	NA	NA	5.8	32	NA	NA	NA	NA	NA	1.8	NA	NA	NA	NA	NA	NA	NA	NA	NA	NA	NA	NA	NA	NA	NA	NA	NA	NA	NA	NA
18	Fangmeier et al., 1996	[CO2]-[O3]-highN	Hordeum vulgare	Nandu	open top field chambers	680	High	NA	NA	NA	NA	8.4	32	NA	NA	NA	NA	NA	2.6	NA	NA	NA	NA	NA	NA	NA	NA	NA	NA	NA	NA	NA	NA	NA	NA	NA	NA	NA	NA
18	Fangmeier et al., 1996	[CO2]-[O3]-highN	Hordeum vulgare	Alexis	open top field chambers	360	Low	NA	NA	NA	NA	4.6	44	NA	NA	NA	NA	NA	1.9	NA	NA	NA	NA	NA	NA	NA	NA	NA	NA	NA	NA	NA	NA	NA	NA	NA	NA	NA	NA
18	Fangmeier et al., 1996	[CO2]-[O3]-highN	Hordeum vulgare	Alexis	open top field chambers	680	High	NA	NA	NA	NA	5.6	41	NA	NA	NA	NA	NA	2.65	NA	NA	NA	NA	NA	NA	NA	NA	NA	NA	NA	NA	NA	NA	NA	NA	NA	NA	NA	NA
18	Fangmeier et al., 1996	[CO2]-[O3]-highN	Triticum aestivum L.	Minaret	open top field chambers	360	Low	NA	NA	NA	NA	6.6	34	NA	NA	NA	NA	NA	2.1	NA	NA	NA	NA	NA	NA	NA	NA	NA	NA	NA	NA	NA	NA	NA	NA	NA	NA	NA	NA
18	Fangmeier et al., 1996	[CO2]-[O3]-highN	Triticum aestivum L.	Minaret	open top field chambers	680	High	NA	NA	NA	NA	9	33	NA	NA	NA	NA	NA	1.5	NA	NA	NA	NA	NA	NA	NA	NA	NA	NA	NA	NA	NA	NA	NA	NA	NA	NA	NA	NA
19	Wroblewitz et al.,2014	[CO2]-N100	Triticum aestivum L.	Batis	Face-Field	Ambient CO2	Low	NA	NA	NA	NA	NA	NA	149	NA	NA	18.96	NA	NA	NA	NA	NA	NA	NA	NA	NA	NA	NA	NA	NA	NA	NA	NA	NA	NA	NA	NA	NA	NA
19	Wroblewitz et al.,2014	[CO2]-N50	Triticum aestivum L.	Batis	Face-Field	Ambient CO2	Low	NA	NA	NA	NA	NA	NA	133	NA	NA	22.44	NA	NA	NA	NA	NA	NA	NA	NA	NA	NA	NA	NA	NA	NA	NA	NA	NA	NA	NA	NA	NA	NA
19	Wroblewitz et al.,2014	[CO2]-N100	Triticum aestivum L.	Batis	Face-Field	550CO2	High	NA	NA	NA	NA	NA	NA	141	NA	NA	17.09	NA	NA	NA	NA	NA	NA	NA	NA	NA	NA	NA	NA	NA	NA	NA	NA	NA	NA	NA	NA	NA	NA
19	Wroblewitz et al.,2014	[CO2]-N50	Triticum aestivum L.	Batis	Face-Field	550CO2	High	NA	NA	NA	NA	NA	NA	118	NA	NA	16.89	NA	NA	NA	NA	NA	NA	NA	NA	NA	NA	NA	NA	NA	NA	NA	NA	NA	NA	NA	NA	NA	NA
19	Wroblewitz et al.,2014	[CO2]-N100	Hordeum vulgare	Theresa	Face-Field	Ambient CO2	Low	NA	NA	NA	NA	NA	NA	110	NA	NA	NA	NA	NA	NA	NA	NA	NA	NA	NA	NA	NA	NA	NA	NA	NA	NA	NA	NA	NA	NA	NA	NA	NA
19	Wroblewitz et al.,2014	[CO2]-N50	Hordeum vulgare	Theresa	Face-Field	Ambient CO2	Low	NA	NA	NA	NA	NA	NA	92.4	NA	NA	NA	NA	NA	NA	NA	NA	NA	NA	NA	NA	NA	NA	NA	NA	NA	NA	NA	NA	NA	NA	NA	NA	NA
19	Wroblewitz et al.,2014	[CO2]-N100	Hordeum vulgare	Theresa	Face-Field	550	High	NA	NA	NA	NA	NA	NA	97.3	NA	NA	NA	NA	NA	NA	NA	NA	NA	NA	NA	NA	NA	NA	NA	NA	NA	NA	NA	NA	NA	NA	NA	NA	NA
19	Wroblewitz et al.,2014	[CO2]-N50	Hordeum vulgare	Theresa	Face-Field	550	High	NA	NA	NA	NA	NA	NA	82.4	NA	NA	NA	NA	NA	NA	NA	NA	NA	NA	NA	NA	NA	NA	NA	NA	NA	NA	NA	NA	NA	NA	NA	NA	NA
20	Weigel and Manderscheid, 2005	[CO2]-lowN	Triticum aestivum L.	Nandu	FACE	365	Low	NA	NA	NA	NA	10.4	NA	NA	NA	NA	NA	NA	3.01	NA	NA	NA	NA	NA	NA	NA	NA	NA	NA	NA	NA	NA	NA	NA	NA	NA	NA	NA	NA
20	Weigel and Manderscheid, 2005	[CO2]-highN	Triticum aestivum L.	Nandu	FACE	365	Low	NA	NA	NA	NA	14.4	NA	NA	NA	NA	NA	NA	3.23	NA	NA	NA	NA	NA	NA	NA	NA	NA	NA	NA	NA	NA	NA	NA	NA	NA	NA	NA	NA
20	Weigel and Manderscheid, 2005	[CO2]-lowN	Triticum aestivum L.	Nandu	FACE	700	High	NA	NA	NA	NA	15.6	NA	NA	NA	NA	NA	NA	2.29	NA	NA	NA	NA	NA	NA	NA	NA	NA	NA	NA	NA	NA	NA	NA	NA	NA	NA	NA	NA
20	Weigel and Manderscheid, 2005	[CO2]-highN	Triticum aestivum L.	Nandu	FACE	700	High	NA	NA	NA	NA	19.9	NA	NA	NA	NA	NA	NA	3.02	NA	NA	NA	NA	NA	NA	NA	NA	NA	NA	NA	NA	NA	NA	NA	NA	NA	NA	NA	NA
20	Weigel and Manderscheid, 2005	[CO2]-lowN	Triticum aestivum L.	Minaret	FACE	365	Low	NA	NA	NA	NA	5.24	NA	NA	NA	NA	NA	NA	2.42	NA	NA	NA	NA	NA	NA	NA	NA	NA	NA	NA	NA	NA	NA	NA	NA	NA	NA	NA	NA
20	Weigel and Manderscheid, 2005	[CO2]-highN	Triticum aestivum L.	Minaret	FACE	365	Low	NA	NA	NA	NA	6.91	NA	NA	NA	NA	NA	NA	2.71	NA	NA	NA	NA	NA	NA	NA	NA	NA	NA	NA	NA	NA	NA	NA	NA	NA	NA	NA	NA
20	Weigel and Manderscheid, 2005	[CO2]-lowN	Triticum aestivum L.	Minaret	FACE	700	High	NA	NA	NA	NA	7.66	NA	NA	NA	NA	NA	NA	1.92	NA	NA	NA	NA	NA	NA	NA	NA	NA	NA	NA	NA	NA	NA	NA	NA	NA	NA	NA	NA
20	Weigel and Manderscheid, 2005	[CO2]-highN	Triticum aestivum L.	Minaret	FACE	700	High	NA	NA	NA	NA	8.8	NA	NA	NA	NA	NA	NA	2.7	NA	NA	NA	NA	NA	NA	NA	NA	NA	NA	NA	NA	NA	NA	NA	NA	NA	NA	NA	NA
20	Weigel and Manderscheid, 2005	[CO2]	Triticum aestivum L.	Old cvs.	FACE	365	Low	NA	NA	NA	NA	15	NA	NA	NA	NA	NA	NA	3.42	NA	NA	NA	NA	NA	NA	NA	NA	NA	NA	NA	NA	NA	NA	NA	NA	NA	NA	NA	NA
20	Weigel and Manderscheid, 2005	[CO2]	Triticum aestivum L.	Old cvs.	FACE	700	High	NA	NA	NA	NA	21.5	NA	NA	NA	NA	NA	NA	3.31	NA	NA	NA	NA	NA	NA	NA	NA	NA	NA	NA	NA	NA	NA	NA	NA	NA	NA	NA	NA
20	Weigel and Manderscheid, 2005	[CO2]	Triticum aestivum L.	Modern cvs.	FACE	365	Low	NA	NA	NA	NA	15.1	NA	NA	NA	NA	NA	NA	3.22	NA	NA	NA	NA	NA	NA	NA	NA	NA	NA	NA	NA	NA	NA	NA	NA	NA	NA	NA	NA
20	Weigel and Manderscheid, 2005	[CO2]	Triticum aestivum L.	Modern cvs.	FACE	700	High	NA	NA	NA	NA	19.3	NA	NA	NA	NA	NA	NA	3	NA	NA	NA	NA	NA	NA	NA	NA	NA	NA	NA	NA	NA	NA	NA	NA	NA	NA	NA	NA
20	Weigel and Manderscheid, 2005	[CO2]	Triticum aestivum L.	Minaret	pot	365	Low	NA	NA	NA	NA	5.24	NA	NA	NA	NA	NA	NA	2.42	NA	NA	NA	NA	NA	NA	NA	NA	NA	NA	NA	NA	NA	NA	NA	NA	NA	NA	NA	NA
20	Weigel and Manderscheid, 2005	[CO2]	Triticum aestivum L.	Minaret	pot	700	High	NA	NA	NA	NA	7.66	NA	NA	NA	NA	NA	NA	1.92	NA	NA	NA	NA	NA	NA	NA	NA	NA	NA	NA	NA	NA	NA	NA	NA	NA	NA	NA	NA
20	Weigel and Manderscheid, 2005	[CO2]	Triticum aestivum L.	Minaret	field	365	Low	NA	NA	NA	NA	826	NA	NA	NA	NA	NA	NA	2.13	NA	NA	NA	NA	NA	NA	NA	NA	NA	NA	NA	NA	NA	NA	NA	NA	NA	NA	NA	NA
20	Weigel and Manderscheid, 2005	[CO2]	Triticum aestivum L.	Minaret	field	700	High	NA	NA	NA	NA	968	NA	NA	NA	NA	NA	NA	1.6	NA	NA	NA	NA	NA	NA	NA	NA	NA	NA	NA	NA	NA	NA	NA	NA	NA	NA	NA	NA
21	Wu et al., 2004	Favorable soil water-[CO2]	Triticum aestivum L.	Ganmai 8139	Growth chamber	350	Low	NA	NA	well watered	NA	NA	NA	19.02	NA	NA	NA	51.23	3.34	NA	0.625	NA	NA	0.658	NA	NA	56.03	NA	NA	NA	NA	NA	NA	NA	NA	NA	NA	NA	NA
21	Wu et al., 2004	Favorable soil water-[CO2]	Triticum aestivum L.	Ganmai 8139	Growth chamber	700	High	NA	NA	well watered	NA	NA	NA	16.14	NA	NA	NA	56.2	2.83	NA	0.48	NA	NA	0.417	NA	NA	37.75	NA	NA	NA	NA	NA	NA	NA	NA	NA	NA	NA	NA
22	Rogers et al., 1998	[CO2]	Triticum aestivum L.	Hartog	Glasshouse	280	Low	NA	NA	NA	NA	2.4	32	17.4	NA	NA	NA	72.5	NA	NA	NA	NA	NA	NA	NA	NA	NA	NA	NA	NA	NA	NA	NA	NA	NA	NA	NA	NA	NA
22	Rogers et al., 1998	[CO2]	Triticum aestivum L.	Hartog	Glasshouse	350	Low	NA	NA	NA	NA	3.3	38	16.5	NA	NA	NA	72.5	NA	NA	NA	NA	NA	NA	NA	NA	NA	NA	NA	NA	NA	NA	NA	NA	NA	NA	NA	NA	NA
22	Rogers et al., 1998	[CO2]	Triticum aestivum L.	Hartog	Glasshouse	900	High	NA	NA	NA	NA	4.2	40	16	NA	NA	NA	70.8	NA	NA	NA	NA	NA	NA	NA	NA	NA	NA	NA	NA	NA	NA	NA	NA	NA	NA	NA	NA	NA
22	Rogers et al., 1998	[CO2]	Triticum aestivum L.	Rosella	Glasshouse	280	Low	NA	NA	NA	NA	8.1	32	10.7	NA	NA	NA	77	NA	NA	NA	NA	NA	NA	NA	NA	NA	NA	NA	NA	NA	NA	NA	NA	NA	NA	NA	NA	NA
22	Rogers et al., 1998	[CO2]	Triticum aestivum L.	Rosella	Glasshouse	350	Low	NA	NA	NA	NA	8.8	35	10.2	NA	NA	NA	82.2	NA	NA	NA	NA	NA	NA	NA	NA	NA	NA	NA	NA	NA	NA	NA	NA	NA	NA	NA	NA	NA
22	Rogers et al., 1998	[CO2]	Triticum aestivum L.	Rosella	Glasshouse	900	High	NA	NA	NA	NA	8.3	32	10.3	NA	NA	NA	83.1	NA	NA	NA	NA	NA	NA	NA	NA	NA	NA	NA	NA	NA	NA	NA	NA	NA	NA	NA	NA	NA
23	Mitchell et al.,1995	[CO2]-Temperature during growth	Triticum aestivum L.	Mercia	Chamber	350	Low	ambient Tª	Low	NA	NA	800	34.1	NA	NA	NA	NA	NA	NA	NA	NA	NA	NA	NA	NA	NA	NA	NA	NA	NA	NA	NA	NA	NA	NA	NA	NA	NA	NA
23	Mitchell et al.,1995	[CO2]-Temperature during growth	Triticum aestivum L.	Mercia	Chamber	350	Low	ambient Tª +4ºC	High	NA	NA	514	25.6	NA	NA	NA	NA	NA	NA	NA	NA	NA	NA	NA	NA	NA	NA	NA	NA	NA	NA	NA	NA	NA	NA	NA	NA	NA	NA
23	Mitchell et al.,1995	[CO2]-Temperature during growth	Triticum aestivum L.	Mercia	Chamber	700	High	ambient Tª	Low	NA	NA	1097	36.6	NA	NA	NA	NA	NA	NA	NA	NA	NA	NA	NA	NA	NA	NA	NA	NA	NA	NA	NA	NA	NA	NA	NA	NA	NA	NA
23	Mitchell et al.,1995	[CO2]-Temperature during growth	Triticum aestivum L.	Mercia	Chamber	700	High	ambient Tª +4ºC	High	NA	NA	726	31.5	NA	NA	NA	NA	NA	NA	NA	NA	NA	NA	NA	NA	NA	NA	NA	NA	NA	NA	NA	NA	NA	NA	NA	NA	NA	NA
24	Mandercheid et al., 1995	[CO2]	Hordeum vulgare	Arena	open-top chamber	384	Low	NA	NA	NA	NA	NA	NA	NA	NA	NA	NA	NA	27.3	NA	4.76	327	1.32	4.78	1.9	49.4	62.7	NA	NA	NA	28.9	NA	NA	NA	NA	NA	NA	NA	NA
24	Mandercheid et al., 1995	[CO2]	Hordeum vulgare	Arena	open-top chamber	718	High	NA	NA	NA	NA	NA	NA	NA	NA	NA	NA	NA	22.5	NA	5.14	313	1.28	4.68	1.62	42.9	51	NA	NA	NA	28.5	NA	NA	NA	NA	NA	NA	NA	NA
24	Mandercheid et al., 1995	[CO2]	Hordeum vulgare	Alexis	open-top chamber	384	Low	NA	NA	NA	NA	NA	NA	NA	NA	NA	NA	NA	21.7	NA	4.32	314	1.2	3.78	1.76	44.3	51.6	NA	NA	NA	24.8	NA	NA	NA	NA	NA	NA	NA	NA
24	Mandercheid et al., 1995	[CO2]	Hordeum vulgare	Alexis	open-top chamber	718	High	NA	NA	NA	NA	NA	NA	NA	NA	NA	NA	NA	16.5	NA	4.62	300	1.17	3.77	1.43	42.3	42.6	NA	NA	NA	25.4	NA	NA	NA	NA	NA	NA	NA	NA
24	Mandercheid et al., 1995	[CO2]	Triticum aestivum L.	Turbo	open-top chamber	384	Low	NA	NA	NA	NA	NA	NA	NA	NA	NA	NA	NA	24.2	NA	4.49	369	1.05	3.61	1.82	52.2	44	NA	NA	NA	42.2	NA	NA	NA	NA	NA	NA	NA	NA
24	Mandercheid et al., 1995	[CO2]	Triticum aestivum L.	Turbo	open-top chamber	718	High	NA	NA	NA	NA	NA	NA	NA	NA	NA	NA	NA	17.5	NA	4.61	365	0.966	3.44	1.43	39.9	33.2	NA	NA	NA	39.7	NA	NA	NA	NA	NA	NA	NA	NA
24	Mandercheid et al., 1995	[CO2]	Triticum aestivum L.	Star	open-top chamber	384	Low	NA	NA	NA	NA	NA	NA	NA	NA	NA	NA	NA	26.7	NA	4.17	326	1.21	3.95	1.82	49.7	45.4	NA	NA	NA	50.1	NA	NA	NA	NA	NA	NA	NA	NA
24	Mandercheid et al., 1995	[CO2]	Triticum aestivum L.	Star	open-top chamber	718	High	NA	NA	NA	NA	NA	NA	NA	NA	NA	NA	NA	18.8	NA	4.43	288	1.05	3.6	1.44	37	35.3	NA	NA	NA	46.2	NA	NA	NA	NA	NA	NA	NA	NA
25	Erice et al., 2019	Irrigation-[CO2]	Triticum durum L.	Blanqueta	Chamber	Ambient CO2	Low	NA	NA	Well watered	High	4.4	30.7	17.33	NA	NA	NA	21.0333	3.075	NA	NA	NA	NA	NA	NA	NA	NA	NA	NA	NA	NA	NA	NA	NA	NA	NA	NA	NA	NA
25	Erice et al., 2019	Irrigation-[CO2]	Triticum durum L.	Sula	Chamber	Ambient CO2	Low	NA	NA	Well watered	High	4.6	33	17.5	NA	NA	NA	21.0033	3.1	NA	NA	NA	NA	NA	NA	NA	NA	NA	NA	NA	NA	NA	NA	NA	NA	NA	NA	NA	NA
25	Erice et al., 2019	Irrigation-[CO2]	Triticum durum L.	Blanqueta	Chamber	Elevated CO2	High	NA	NA	Well watered	High	6.9	48.3	17.8	NA	NA	NA	25.1967	3.1	NA	NA	NA	NA	NA	NA	NA	NA	NA	NA	NA	NA	NA	NA	NA	NA	NA	NA	NA	NA
25	Erice et al., 2019	Irrigation-[CO2]	Triticum durum L.	Sula	Chamber	Elevated CO2	High	NA	NA	Well watered	High	15.1	46.6	15.46	NA	NA	NA	26.8733	2.675	NA	NA	NA	NA	NA	NA	NA	NA	NA	NA	NA	NA	NA	NA	NA	NA	NA	NA	NA	NA
26	Jing et al., 2016	[CO2]-Temperature from tillering until maturity	Oryza sativa L.	Wuyunjing 23	Field	Ambient CO2	Low	Ambient temperature	Low	NA	NA	NA	NA	64	NA	NA	NA	NA	NA	NA	NA	NA	NA	NA	NA	NA	NA	NA	NA	NA	NA	NA	NA	NA	NA	NA	NA	NA	NA
26	Jing et al., 2016	[CO2]-Temperature from tillering until maturity	Oryza sativa L.	Wuyunjing 23	Field	Ambient CO2	Low	Elevated temperature	High	NA	NA	NA	NA	63.5	NA	NA	NA	NA	NA	NA	NA	NA	NA	NA	NA	NA	NA	NA	NA	NA	NA	NA	NA	NA	NA	NA	NA	NA	NA
26	Jing et al., 2016	[CO2]-Temperature from tillering until maturity	Oryza sativa L.	Wuyunjing 23	Field	Elevated C02	High	Ambient temperature	Low	NA	NA	NA	NA	49	NA	NA	NA	NA	NA	NA	NA	NA	NA	NA	NA	NA	NA	NA	NA	NA	NA	NA	NA	NA	NA	NA	NA	NA	NA
26	Jing et al., 2016	[CO2]-Temperature from tillering until maturity	Oryza sativa L.	Wuyunjing 23	Field	Elevated C02	High	Elevated temperature	High	NA	NA	NA	NA	53.5	NA	NA	NA	NA	NA	NA	NA	NA	NA	NA	NA	NA	NA	NA	NA	NA	NA	NA	NA	NA	NA	NA	NA	NA	NA
27	Goicoechea et al., 2016	Irrigation-[CO2]	Triticum durum L.	Amilcar	Chamber	392	Low	NA	NA	Well watered	High	6.3	52.2	NA	NA	NA	NA	NA	32	NA	8.7	0.29	2.3	6.8	1.6	64.2	48.4	NA	NA	8.3	55.3	NA	1	NA	NA	0.9	NA	NA	NA
27	Goicoechea et al., 2016	Drought at ear emergence-[CO2]	Triticum durum L.	Amilcar	Chamber	392	Low	NA	NA	Limited irrigation	Low	7.1	41.4	NA	NA	NA	NA	NA	36	NA	8.7	0.37	2.3	6.6	1.7	64.9	33.1	NA	NA	8.6	83.2	NA	1.2	NA	NA	1.1	NA	NA	NA
27	Goicoechea et al., 2016	Irrigation-[CO2]	Triticum durum L.	Amilcar	Chamber	392	Low	NA	NA	Well watered	High	7.4	39.5	NA	NA	NA	NA	NA	30	NA	8.1	0.45	1.9	5.8	1.4	67.6	46.2	NA	NA	7.8	74.8	NA	0.7	NA	NA	0.8	NA	NA	NA
27	Goicoechea et al., 2016	Drought at ear emergence-[CO2]	Triticum durum L.	Amilcar	Chamber	392	Low	NA	NA	Limited irrigation	Low	4.3	43.1	NA	NA	NA	NA	NA	35.5	NA	8.7	0.33	2.4	7	1.6	71.8	58.8	NA	NA	10	90.8	NA	1.2	NA	NA	1.2	NA	NA	NA
27	Goicoechea et al., 2016	Irrigation-[CO2]	Triticum durum L.	Amilcar	Chamber	700	High	NA	NA	Well watered	High	15.2	42.5	NA	NA	NA	NA	NA	23.3	NA	7	0.21	1.6	4.5	1.2	49.7	38.6	NA	NA	6.6	77.5	NA	1.1	NA	NA	0.5	NA	NA	NA
27	Goicoechea et al., 2016	Drought at ear emergence-[CO2]	Triticum durum L.	Amilcar	Chamber	700	High	NA	NA	Limited irrigation	Low	8.5	36.2	NA	NA	NA	NA	NA	27.7	NA	7.3	0.29	1.7	5	1.4	39.8	33.2	NA	NA	7	74.2	NA	0.9	NA	NA	0.6	NA	NA	NA
27	Goicoechea et al., 2016	Irrigation-[CO2]	Triticum durum L.	Amilcar	Chamber	700	High	NA	NA	Well watered	High	10.3	38.2	NA	NA	NA	NA	NA	25	NA	6.3	0.21	1.6	4.3	1.2	42	31.5	NA	NA	5.9	44.6	NA	1	NA	NA	0.6	NA	NA	NA
27	Goicoechea et al., 2016	Drought at ear emergence-[CO2]	Triticum durum L.	Amilcar	Chamber	700	High	NA	NA	Limited irrigation	Low	9.9	34	NA	NA	NA	NA	NA	26	NA	6	0.24	1.2	3.8	1.2	29.4	27.1	NA	NA	6.1	59.7	NA	0.6	NA	NA	0.4	NA	NA	NA
27	Goicoechea et al., 2016	[CO2]	Triticum durum L.	Amilcar	Chamber	392	Low	NA	NA	NA	NA	6.28	44.05	NA	NA	NA	NA	NA	33.38	NA	8.55	0.36	2.23	6.55	1.58	67.13	46.63	NA	NA	8.68	76.03	NA	1.03	NA	NA	1	NA	NA	NA
27	Goicoechea et al., 2016	[CO2]	Triticum durum L.	Amilcar	Chamber	700	High	NA	NA	NA	NA	10.98	37.73	NA	NA	NA	NA	NA	25.5	NA	6.65	0.24	1.53	4.4	1.25	40.23	32.6	NA	NA	6.4	64	NA	0.9	NA	NA	0.53	NA	NA	NA
28	Fernando et al., 2012	[CO2]	Triticum aestivum L.	Yitpi	Face	384	Low	NA	NA	NA	NA	102	NA	NA	NA	NA	NA	NA	NA	NA	NA	0.33	NA	NA	1.75	35	31.3	NA	NA	NA	NA	NA	NA	NA	NA	NA	NA	NA	NA
28	Fernando et al., 2012	[CO2]	Triticum aestivum L.	Yitpi	Face	550	High	NA	NA	NA	NA	164	NA	NA	NA	NA	NA	NA	NA	NA	NA	0.29	NA	NA	1.66	31.5	24.25	NA	NA	NA	NA	NA	NA	NA	NA	NA	NA	NA	NA
28	Fernando et al., 2012	[CO2]	Triticum aestivum L.	Yitpi	Face	384	Low	NA	NA	NA	NA	150	NA	NA	NA	NA	NA	NA	NA	NA	NA	0.37	NA	NA	1.83	41.1	26	NA	NA	NA	NA	NA	NA	NA	NA	NA	NA	NA	NA
28	Fernando et al., 2012	[CO2]	Triticum aestivum L.	Yitpi	Face	550	High	NA	NA	NA	NA	223	NA	NA	NA	NA	NA	NA	NA	NA	NA	0.34	NA	NA	1.65	36.8	22.9	NA	NA	NA	NA	NA	NA	NA	NA	NA	NA	NA	NA
29	Fernando et al., 2014	[CO2]	Triticum aestivum L.	Drysdale	Face	389	Low	NA	NA	NA	NA	NA	NA	144	NA	NA	NA	NA	NA	NA	NA	NA	NA	NA	NA	NA	30	NA	NA	5.7	53	NA	NA	NA	NA	NA	NA	NA	NA
29	Fernando et al., 2014	[CO2]	Triticum aestivum L.	Drysdale	Face	550	High	NA	NA	NA	NA	NA	NA	128	NA	NA	NA	NA	NA	NA	NA	NA	NA	NA	NA	NA	32.5	NA	NA	5.8	52	NA	NA	NA	NA	NA	NA	NA	NA
29	Fernando et al., 2014	[CO2]	Triticum aestivum L.	Gladius	Face	389	Low	NA	NA	NA	NA	NA	NA	NA	NA	NA	NA	NA	NA	NA	NA	NA	NA	NA	NA	NA	25.9	NA	NA	6	45	NA	NA	NA	NA	NA	NA	NA	NA
29	Fernando et al., 2014	[CO2]	Triticum aestivum L.	Gladius	Face	550	High	NA	NA	NA	NA	NA	NA	NA	NA	NA	NA	NA	NA	NA	NA	NA	NA	NA	NA	NA	28	NA	NA	6.1	55	NA	NA	NA	NA	NA	NA	NA	NA
29	Fernando et al., 2014	[CO2]	Triticum aestivum L.	H45	Face	389	Low	NA	NA	NA	NA	NA	NA	NA	NA	NA	NA	NA	NA	NA	NA	NA	NA	NA	NA	NA	28	NA	NA	6.2	48	NA	NA	NA	NA	NA	NA	NA	NA
29	Fernando et al., 2014	[CO2]	Triticum aestivum L.	H45	Face	550	High	NA	NA	NA	NA	NA	NA	NA	NA	NA	NA	NA	NA	NA	NA	NA	NA	NA	NA	NA	27.5	NA	NA	5.8	47	NA	NA	NA	NA	NA	NA	NA	NA
29	Fernando et al., 2014	[CO2]	Triticum aestivum L.	Hartog	Face	389	Low	NA	NA	NA	NA	NA	NA	NA	NA	NA	NA	NA	NA	NA	NA	NA	NA	NA	NA	NA	27.8	NA	NA	5.8	51	NA	NA	NA	NA	NA	NA	NA	NA
29	Fernando et al., 2014	[CO2]	Triticum aestivum L.	Hartog	Face	550	High	NA	NA	NA	NA	NA	NA	NA	NA	NA	NA	NA	NA	NA	NA	NA	NA	NA	NA	NA	31	NA	NA	5.84	56	NA	NA	NA	NA	NA	NA	NA	NA
29	Fernando et al., 2014	[CO2]	Triticum aestivum L.	Janz	Face	389	Low	NA	NA	NA	NA	NA	NA	NA	NA	NA	NA	NA	NA	NA	NA	NA	NA	NA	NA	NA	28	NA	NA	6.2	51	NA	NA	NA	NA	NA	NA	NA	NA
29	Fernando et al., 2014	[CO2]	Triticum aestivum L.	Janz	Face	550	High	NA	NA	NA	NA	NA	NA	NA	NA	NA	NA	NA	NA	NA	NA	NA	NA	NA	NA	NA	26	NA	NA	5.7	50	NA	NA	NA	NA	NA	NA	NA	NA
29	Fernando et al., 2014	[CO2]	Triticum aestivum L.	Silverstar	Face	389	Low	NA	NA	NA	NA	NA	NA	NA	NA	NA	NA	NA	NA	NA	NA	NA	NA	NA	NA	NA	25	NA	NA	5.9	53	NA	NA	NA	NA	NA	NA	NA	NA
29	Fernando et al., 2014	[CO2]	Triticum aestivum L.	Silverstar	Face	550	High	NA	NA	NA	NA	NA	NA	NA	NA	NA	NA	NA	NA	NA	NA	NA	NA	NA	NA	NA	25.5	NA	NA	5.5	50	NA	NA	NA	NA	NA	NA	NA	NA
29	Fernando et al., 2014	[CO2]	Triticum aestivum L.	Yitpi	Face	389	Low	NA	NA	NA	NA	NA	NA	NA	NA	NA	NA	NA	NA	NA	NA	NA	NA	NA	NA	NA	31	NA	NA	6.6	55	NA	NA	NA	NA	NA	NA	NA	NA
29	Fernando et al., 2014	[CO2]	Triticum aestivum L.	Yitpi	Face	550	High	NA	NA	NA	NA	NA	NA	NA	NA	NA	NA	NA	NA	NA	NA	NA	NA	NA	NA	NA	29	NA	NA	5.8	50	NA	NA	NA	NA	NA	NA	NA	NA
29	Fernando et al., 2014	[CO2]	Triticum aestivum L.	Zebu	Face	389	Low	NA	NA	NA	NA	NA	NA	NA	NA	NA	NA	NA	NA	NA	NA	NA	NA	NA	NA	NA	25.5	NA	NA	5.9	50.5	NA	NA	NA	NA	NA	NA	NA	NA
29	Fernando et al., 2014	[CO2]	Triticum aestivum L.	Zebu	Face	550	High	NA	NA	NA	NA	NA	NA	NA	NA	NA	NA	NA	NA	NA	NA	NA	NA	NA	NA	NA	24.9	NA	NA	5.5	48	NA	NA	NA	NA	NA	NA	NA	NA
30	Carlisle et al., 2012	[CO2]-NH4+	Triticum aestivum L.	Veery 10	controlled environment chambers	310	Low	NA	NA	NA	NA	NA	NA	129	NA	NA	NA	NA	75.2	NA	16.86	5.69	26.11	41.98	15.5	5.36	61.22	NA	NA	45.52	14.09	NA	NA	NA	NA	3.86	NA	NA	NA
30	Carlisle et al., 2012	[CO2]-NH4+	Triticum aestivum L.	Veery 10	controlled environment chambers	410	Low	NA	NA	NA	NA	NA	NA	130	NA	NA	NA	NA	79.54	NA	18.73	6.95	30.11	46.55	22.09	5.29	62.15	NA	NA	47.39	14.98	NA	NA	NA	NA	3.63	NA	NA	NA
30	Carlisle et al., 2012	[CO2]-NH4+	Triticum aestivum L.	Veery 10	controlled environment chambers	720	High	NA	NA	NA	NA	NA	NA	131	NA	NA	NA	NA	77.52	NA	18.06	6.27	27.66	42.02	17.46	3.67	57.23	NA	NA	47.84	14.78	NA	NA	NA	NA	4.1	NA	NA	NA
30	Carlisle et al., 2012	[CO2]-NO3-	Triticum aestivum L.	Veery 10	controlled environment chambers	310	Low	NA	NA	NA	NA	NA	NA	132	NA	NA	NA	NA	77	NA	15.41	4.17	20.4	42.1	20.12	3.7	62.88	NA	NA	40.26	13.16	NA	NA	NA	NA	2.77	NA	NA	NA
30	Carlisle et al., 2012	[CO2]-NO3-	Triticum aestivum L.	Veery 10	controlled environment chambers	410	Low	NA	NA	NA	NA	NA	NA	133	NA	NA	NA	NA	76.61	NA	15.56	4.53	22.78	44.09	21.57	3.5	65.16	NA	NA	32.78	14.26	NA	NA	NA	NA	2.37	NA	NA	NA
30	Carlisle et al., 2012	[CO2]-NO3-	Triticum aestivum L.	Veery 10	controlled environment chambers	720	High	NA	NA	NA	NA	NA	NA	134	NA	NA	NA	NA	76.64	NA	15.48	4.89	25.58	43.88	20.35	2.78	65.25	NA	NA	45.32	14.07	NA	NA	NA	NA	2.67	NA	NA	NA
31	Guo et al., 2011	[CO2]-Cu0	Oryza sativa L.	Wuxiangjing 14	FACE	370	Low	NA	NA	NA	NA	NA	NA	135	NA	NA	NA	NA	NA	NA	135	NA	NA	NA	NA	NA	NA	135	NA	3	NA	NA	NA	NA	NA	NA	NA	NA	NA
31	Guo et al., 2011	[CO2]-Cu0	Oryza sativa L.	Wuxiangjing 14	FACE	570	High	NA	NA	NA	NA	NA	NA	136	NA	NA	NA	NA	NA	NA	136	NA	NA	NA	NA	NA	NA	136	NA	2	NA	NA	NA	NA	NA	NA	NA	NA	NA
31	Guo et al., 2011	[CO2]-Cu50	Oryza sativa L.	Wuxiangjing 14	FACE	370	Low	NA	NA	NA	NA	NA	NA	137	NA	NA	NA	NA	NA	NA	137	NA	NA	NA	NA	NA	NA	137	NA	5	NA	NA	NA	NA	NA	NA	NA	NA	NA
31	Guo et al., 2011	[CO2]-Cu50	Oryza sativa L.	Wuxiangjing 14	FACE	570	High	NA	NA	NA	NA	NA	NA	138	NA	NA	NA	NA	NA	NA	138	NA	NA	NA	NA	NA	NA	138	NA	3.8	NA	NA	NA	NA	NA	NA	NA	NA	NA
31	Guo et al., 2011	[CO2]-Cu400	Oryza sativa L.	Wuxiangjing 14	FACE	370	Low	NA	NA	NA	NA	NA	NA	139	NA	NA	NA	NA	NA	NA	139	NA	NA	NA	NA	NA	NA	139	NA	7	NA	NA	NA	NA	NA	NA	NA	NA	NA
31	Guo et al., 2011	[CO2]-Cu400	Oryza sativa L.	Wuxiangjing 14	FACE	570	High	NA	NA	NA	NA	NA	NA	140	NA	NA	NA	NA	NA	NA	140	NA	NA	NA	NA	NA	NA	140	NA	6	NA	NA	NA	NA	NA	NA	NA	NA	NA
31	Guo et al., 2011	[CO2]-Cu0	Triticum aestivum L.	Yangmai 14	FACE	370	Low	NA	NA	NA	NA	NA	NA	141	NA	NA	NA	NA	NA	NA	141	NA	NA	NA	NA	NA	NA	141	NA	5	NA	NA	NA	NA	NA	NA	NA	NA	NA
31	Guo et al., 2011	[CO2]-Cu0	Triticum aestivum L.	Yangmai 14	FACE	570	High	NA	NA	NA	NA	NA	NA	142	NA	NA	NA	NA	NA	NA	142	NA	NA	NA	NA	NA	NA	142	NA	4.2	NA	NA	NA	NA	NA	NA	NA	NA	NA
31	Guo et al., 2011	[CO2]-Cu50	Triticum aestivum L.	Yangmai 14	FACE	370	Low	NA	NA	NA	NA	NA	NA	143	NA	NA	NA	NA	NA	NA	143	NA	NA	NA	NA	NA	NA	143	NA	6	NA	NA	NA	NA	NA	NA	NA	NA	NA
31	Guo et al., 2011	[CO2]-Cu50	Triticum aestivum L.	Yangmai 14	FACE	570	High	NA	NA	NA	NA	NA	NA	144	NA	NA	NA	NA	NA	NA	144	NA	NA	NA	NA	NA	NA	144	NA	5.7	NA	NA	NA	NA	NA	NA	NA	NA	NA
31	Guo et al., 2011	[CO2]-Cu400	Triticum aestivum L.	Yangmai 14	FACE	370	Low	NA	NA	NA	NA	NA	NA	145	NA	NA	NA	NA	NA	NA	145	NA	NA	NA	NA	NA	NA	145	NA	10.3	NA	NA	NA	NA	NA	NA	NA	NA	NA
31	Guo et al., 2011	[CO2]-Cu400	Triticum aestivum L.	Yangmai 14	FACE	570	High	NA	NA	NA	NA	NA	NA	146	NA	NA	NA	NA	NA	NA	146	NA	NA	NA	NA	NA	NA	146	NA	9.8	NA	NA	NA	NA	NA	NA	NA	NA	NA
32	Ma et al., 2007	[CO2]-High N	Oryza sativa L.	Wuxiangjing No. 14	FACE	350	Low	NA	NA	NA	NA	NA	NA	NA	NA	NA	NA	NA	NA	NA	NA	NA	NA	4.24	NA	NA	NA	NA	NA	NA	NA	NA	NA	NA	NA	NA	NA	NA	NA
32	Ma et al., 2007	[CO2]-Low N	Oryza sativa L.	Wuxiangjing No. 14	FACE	350	Low	NA	NA	NA	NA	NA	NA	NA	NA	NA	NA	NA	NA	NA	NA	NA	NA	4.67	NA	NA	NA	NA	NA	NA	NA	NA	NA	NA	NA	NA	NA	NA	NA
32	Ma et al., 2007	[CO2]-High N	Oryza sativa L.	Wuxiangjing No. 14	FACE	550	High	NA	NA	NA	NA	NA	NA	NA	NA	NA	NA	NA	NA	NA	NA	NA	NA	4.67	NA	NA	NA	NA	NA	NA	NA	NA	NA	NA	NA	NA	NA	NA	NA
32	Ma et al., 2007	[CO2]-Low N	Oryza sativa L.	Wuxiangjing No. 14	FACE	550	High	NA	NA	NA	NA	NA	NA	NA	NA	NA	NA	NA	NA	NA	NA	NA	NA	4.53	NA	NA	NA	NA	NA	NA	NA	NA	NA	NA	NA	NA	NA	NA	NA
32	Ma et al., 2007	[CO2]-High N	Triticum aestivum L.	Ningmai No. 9	FACE	350	Low	NA	NA	NA	NA	NA	NA	NA	NA	NA	NA	NA	NA	NA	NA	NA	NA	3.32	NA	NA	NA	NA	NA	NA	NA	NA	NA	NA	NA	NA	NA	NA	NA
32	Ma et al., 2007	[CO2]-Low N	Triticum aestivum L.	Ningmai No. 9	FACE	350	Low	NA	NA	NA	NA	NA	NA	NA	NA	NA	NA	NA	NA	NA	NA	NA	NA	3.44	NA	NA	NA	NA	NA	NA	NA	NA	NA	NA	NA	NA	NA	NA	NA
32	Ma et al., 2007	[CO2]-High N	Triticum aestivum L.	Ningmai No. 9	FACE	550	High	NA	NA	NA	NA	NA	NA	NA	NA	NA	NA	NA	NA	NA	NA	NA	NA	3	NA	NA	NA	NA	NA	NA	NA	NA	NA	NA	NA	NA	NA	NA	NA
32	Ma et al., 2007	[CO2]-Low N	Triticum aestivum L.	Ningmai No. 9	FACE	550	High	NA	NA	NA	NA	NA	NA	NA	NA	NA	NA	NA	NA	NA	NA	NA	NA	NA	NA	NA	NA	NA	NA	NA	NA	NA	NA	NA	NA	NA	NA	NA	NA
33	Pleijel and Danielsson, 2009	[CO2]	Triticum aestivum L.	Dragon	open-top chamber	355	Low	NA	NA	NA	NA	NA	NA	NA	NA	NA	NA	NA	NA	NA	NA	NA	NA	NA	NA	NA	33	NA	NA	NA	NA	NA	NA	NA	NA	NA	NA	NA	NA
33	Pleijel and Danielsson, 2009	[CO2]	Triticum aestivum L.	Dragon	open-top chamber	660	High	NA	NA	NA	NA	NA	NA	NA	NA	NA	NA	NA	NA	NA	NA	NA	NA	NA	NA	NA	30	NA	NA	NA	NA	NA	NA	NA	NA	NA	NA	NA	NA
33	Pleijel and Danielsson, 2009	[CO2]	Triticum aestivum L.	Dragon	open-top chamber	355	Low	NA	NA	NA	NA	NA	NA	NA	NA	NA	NA	NA	NA	NA	NA	NA	NA	NA	NA	NA	33	NA	NA	NA	NA	NA	NA	NA	NA	NA	NA	NA	NA
33	Pleijel and Danielsson, 2009	[CO2]	Triticum aestivum L.	Dragon	open-top chamber	675	High	NA	NA	NA	NA	NA	NA	NA	NA	NA	NA	NA	NA	NA	NA	NA	NA	NA	NA	NA	31	NA	NA	NA	NA	NA	NA	NA	NA	NA	NA	NA	NA
34	Beleggia et al., 2018	[CO2]	Triticum durum L.	Marzio	FACE	400	Low	NA	NA	NA	NA	NA	NA	NA	NA	NA	NA	NA	NA	36.8	4893.8	287.5	1001.6	3355.1	NA	70.5	16.9	NA	NA	4.6	27.2	NA	0.6	NA	NA	NA	NA	NA	NA
34	Beleggia et al., 2018	[CO2]	Triticum durum L.	Marzio	FACE	570	High	NA	NA	NA	NA	NA	NA	NA	NA	NA	NA	NA	NA	79.7	3582.4	251.5	742.9	3258.7	NA	44.2	14.1	NA	NA	4.6	20	NA	0.2	NA	NA	NA	NA	NA	NA
34	Beleggia et al., 2018	[CO2]	Triticum durum L.	Aureo	FACE	400	Low	NA	NA	NA	NA	NA	NA	NA	NA	NA	NA	NA	NA	47.4	5050.8	545.3	1161.6	3487.1	NA	70.8	25.7	NA	NA	4.8	41.8	NA	0.7	NA	NA	NA	NA	NA	NA
34	Beleggia et al., 2018	[CO2]	Triticum durum L.	Aureo	FACE	570	High	NA	NA	NA	NA	NA	NA	NA	NA	NA	NA	NA	NA	103.4	3731.4	388	793.7	3273.1	NA	63.3	14.2	NA	NA	4.7	31.3	NA	0.2	NA	NA	NA	NA	NA	NA
34	Beleggia et al., 2018	[CO2]	Triticum durum L.	Capelli	FACE	400	Low	NA	NA	NA	NA	NA	NA	NA	NA	NA	NA	NA	NA	43.3	4853.7	324.4	1253	3822.2	NA	88.3	25.7	NA	NA	4.8	48	NA	0.4	NA	NA	NA	NA	NA	NA
34	Beleggia et al., 2018	[CO2]	Triticum durum L.	Capelli	FACE	570	High	NA	NA	NA	NA	NA	NA	NA	NA	NA	NA	NA	NA	100.1	3350.1	245.6	778.6	3199.8	NA	67.2	21.6	NA	NA	4.8	25	NA	0.2	NA	NA	NA	NA	NA	NA
34	Beleggia et al., 2018	[CO2]	Triticum durum L.	Ciccio	FACE	400	Low	NA	NA	NA	NA	NA	NA	NA	NA	NA	NA	NA	NA	45.5	5329.9	453.4	1122.1	3178.3	NA	156	22.7	NA	NA	4.8	35.5	NA	0.3	NA	NA	NA	NA	NA	NA
34	Beleggia et al., 2018	[CO2]	Triticum durum L.	Ciccio	FACE	570	High	NA	NA	NA	NA	NA	NA	NA	NA	NA	NA	NA	NA	107	3831.5	287.7	771.5	3450.1	NA	60.9	14.3	NA	NA	4.8	20.2	NA	0.3	NA	NA	NA	NA	NA	NA
34	Beleggia et al., 2018	[CO2]	Triticum durum L.	Claudio	FACE	400	Low	NA	NA	NA	NA	NA	NA	NA	NA	NA	NA	NA	NA	44	4673.2	263.2	1005.7	2726.1	NA	84.1	20.1	NA	NA	4	41.2	NA	1.3	NA	NA	NA	NA	NA	NA
34	Beleggia et al., 2018	[CO2]	Triticum durum L.	Claudio	FACE	570	High	NA	NA	NA	NA	NA	NA	NA	NA	NA	NA	NA	NA	76.9	4238.2	330.8	890.6	3147.8	NA	47.5	18.9	NA	NA	5.4	35.4	NA	0.4	NA	NA	NA	NA	NA	NA
34	Beleggia et al., 2018	[CO2]	Triticum durum L.	Creso	FACE	400	Low	NA	NA	NA	NA	NA	NA	NA	NA	NA	NA	NA	NA	46	4833.3	322.2	983.5	2878	NA	72.5	18.6	NA	NA	3.5	33.6	NA	0.5	NA	NA	NA	NA	NA	NA
34	Beleggia et al., 2018	[CO2]	Triticum durum L.	Creso	FACE	570	High	NA	NA	NA	NA	NA	NA	NA	NA	NA	NA	NA	NA	90.2	4423.2	322.5	904.15	3233.4	NA	63.3	20.4	NA	NA	5.1	28.7	NA	0.3	NA	NA	NA	NA	NA	NA
34	Beleggia et al., 2018	[CO2]	Triticum durum L.	Ofanto	FACE	400	Low	NA	NA	NA	NA	NA	NA	NA	NA	NA	NA	NA	NA	43.3	6325.7	403.5	1038.2	3810.6	NA	69.9	26.3	NA	NA	5.8	39.6	NA	0.4	NA	NA	NA	NA	NA	NA
34	Beleggia et al., 2018	[CO2]	Triticum durum L.	Ofanto	FACE	570	High	NA	NA	NA	NA	NA	NA	NA	NA	NA	NA	NA	NA	105.7	4796.3	406.4	825.9	3274.9	NA	72.1	21.8	NA	NA	5.8	30.3	NA	0.3	NA	NA	NA	NA	NA	NA
34	Beleggia et al., 2018	[CO2]	Triticum durum L.	RIL11	FACE	400	Low	NA	NA	NA	NA	NA	NA	NA	NA	NA	NA	NA	NA	46	5455.1	452.6	1104.2	3754.6	NA	73.7	27.7	NA	NA	5.9	43.7	NA	0.4	NA	NA	NA	NA	NA	NA
34	Beleggia et al., 2018	[CO2]	Triticum durum L.	RIL11	FACE	570	High	NA	NA	NA	NA	NA	NA	NA	NA	NA	NA	NA	NA	100.1	3665.3	316.6	766.6	3367.2	NA	75.4	15.5	NA	NA	5.4	26	NA	0.2	NA	NA	NA	NA	NA	NA
34	Beleggia et al., 2018	[CO2]	Triticum durum L.	RIL28	FACE	400	Low	NA	NA	NA	NA	NA	NA	NA	NA	NA	NA	NA	NA	47.4	5708.9	460	993.4	3521.2	NA	69.4	25.2	NA	NA	5.5	35.4	NA	0.4	NA	NA	NA	NA	NA	NA
34	Beleggia et al., 2018	[CO2]	Triticum durum L.	RIL28	FACE	570	High	NA	NA	NA	NA	NA	NA	NA	NA	NA	NA	NA	NA	85.9	4609.6	313.3	807.7	3148.9	NA	61.7	17.6	NA	NA	4.8	26.5	NA	0.3	NA	NA	NA	NA	NA	NA
34	Beleggia et al., 2018	[CO2]	Triticum durum L.	Simeto	FACE	400	Low	NA	NA	NA	NA	NA	NA	NA	NA	NA	NA	NA	NA	46	5666.7	375.5	995.4	3457	NA	70.2	19.9	NA	NA	4.4	38.3	NA	0.3	NA	NA	NA	NA	NA	NA
34	Beleggia et al., 2018	[CO2]	Triticum durum L.	Simeto	FACE	570	High	NA	NA	NA	NA	NA	NA	NA	NA	NA	NA	NA	NA	94.7	4527.8	338.2	810.5	3048.9	NA	55.1	16.4	NA	NA	4.7	29.6	NA	0.4	NA	NA	NA	NA	NA	NA
34	Beleggia et al., 2018	[CO2]	Triticum durum L.	Saragolla	FACE	400	Low	NA	NA	NA	NA	NA	NA	NA	NA	NA	NA	NA	NA	45.5	5323.6	361.1	1087.2	3480.1	NA	84.3	24.3	NA	NA	5.2	33.6	NA	0.3	NA	NA	NA	NA	NA	NA
34	Beleggia et al., 2018	[CO2]	Triticum durum L.	Saragolla	FACE	570	High	NA	NA	NA	NA	NA	NA	NA	NA	NA	NA	NA	NA	90.1	4196.1	349.8	959.1	3386.4	NA	75.1	21	NA	NA	6.3	27.7	NA	0.6	NA	NA	NA	NA	NA	NA
34	Beleggia et al., 2018	[CO2]	Triticum durum L.	Svevo	FACE	400	Low	NA	NA	NA	NA	NA	NA	NA	NA	NA	NA	NA	NA	48.7	5251.2	680.5	1183.6	3498.9	NA	148.7	23.2	NA	NA	5.1	47.9	NA	0.7	NA	NA	NA	NA	NA	NA
34	Beleggia et al., 2018	[CO2]	Triticum durum L.	Svevo	FACE	570	High	NA	NA	NA	NA	NA	NA	NA	NA	NA	NA	NA	NA	101.1	4207.9	418.8	943.2	3251	NA	90.4	19.9	NA	NA	6.5	33.5	NA	0.3	NA	NA	NA	NA	NA	NA
35	Chaturvedi et al., 2017	[CO2]-T°C-2013	Oryza sativa L.	NL-44	OTC	Ambient (open field)	Low	ambient	Low	NA	NA	NA	NA	NA	NA	NA	NA	NA	NA	NA	NA	36	227.9	NA	NA	22.2	54.9	NA	NA	17.1	25	NA	NA	NA	NA	NA	NA	NA	NA
35	Chaturvedi et al., 2017	[CO2]-T°C-2013	Oryza sativa L.	NL-44	OTC	elevated (+200 ppm)	High	ambient	Low	NA	NA	NA	NA	NA	NA	NA	NA	NA	NA	NA	NA	32	176.2	NA	NA	18.5	48	NA	NA	16	22.7	NA	NA	NA	NA	NA	NA	NA	NA
35	Chaturvedi et al., 2017	[CO2]-T°C-2013	Oryza sativa L.	PUSA 1121	OTC	Ambient (open field)	Low	ambient	Low	NA	NA	NA	NA	NA	NA	NA	NA	NA	NA	NA	NA	46	231.9	NA	NA	24.1	65.6	NA	NA	21.3	24.4	NA	NA	NA	NA	NA	NA	NA	NA
35	Chaturvedi et al., 2017	[CO2]-T°C-2013	Oryza sativa L.	PUSA 1121	OTC	elevated (+200 ppm)	High	ambient	Low	NA	NA	NA	NA	NA	NA	NA	NA	NA	NA	NA	NA	38.3	199.1	NA	NA	19	57.8	NA	NA	18.8	23.2	NA	NA	NA	NA	NA	NA	NA	NA
35	Chaturvedi et al., 2017	[CO2]-T°C-2014	Oryza sativa L.	NL-44	OTC	Ambient (open field)	Low	ambient	Low	NA	NA	NA	NA	NA	NA	NA	NA	NA	NA	NA	NA	37.5	236	NA	NA	23.3	54.2	NA	NA	17.2	26.3	NA	NA	NA	NA	NA	NA	NA	NA
35	Chaturvedi et al., 2017	[CO2]-T°C-2014	Oryza sativa L.	NL-44	OTC	elevated (+200 ppm)	High	ambient	Low	NA	NA	NA	NA	NA	NA	NA	NA	NA	NA	NA	NA	35.3	233.7	NA	NA	21.3	50.2	NA	NA	14.7	25.3	NA	NA	NA	NA	NA	NA	NA	NA
35	Chaturvedi et al., 2017	[CO2]-High T°C at heading-2014	Oryza sativa L.	NL-44	OTC	elevated (+200 ppm)	High	ambiant + 3-4°C	High	NA	NA	NA	NA	NA	NA	NA	NA	NA	NA	NA	NA	32.5	201.2	NA	NA	20	48.7	NA	NA	13.7	16.8	NA	NA	NA	NA	NA	NA	NA	NA
35	Chaturvedi et al., 2017	[CO2]-T°C-2014	Oryza sativa L.	PUSA 1121	OTC	Ambient (open field)	Low	ambient	Low	NA	NA	NA	NA	NA	NA	NA	NA	NA	NA	NA	NA	44.5	229.5	NA	NA	22.5	65.3	NA	NA	21.5	28.2	NA	NA	NA	NA	NA	NA	NA	NA
35	Chaturvedi et al., 2017	[CO2]-T°C-2014	Oryza sativa L.	PUSA 1121	OTC	elevated (+200 ppm)	High	ambient	Low	NA	NA	NA	NA	NA	NA	NA	NA	NA	NA	NA	NA	42.7	220.5	NA	NA	20.4	57.7	NA	NA	18.3	27.8	NA	NA	NA	NA	NA	NA	NA	NA
35	Chaturvedi et al., 2017	[CO2]-High T°C at heading-2014	Oryza sativa L.	PUSA 1121	OTC	elevated (+200 ppm)	High	ambiant + 3-4°C	High	NA	NA	NA	NA	NA	NA	NA	NA	NA	NA	NA	NA	39.5	191.2	NA	NA	17.3	51	NA	NA	15	19	NA	NA	NA	NA	NA	NA	NA	NA
36	Sakai et al., 2019	[CO2]-2010	Oryza sativa L.	Aikoku	FACE	385	Low	NA	NA	NA	NA	479	NA	NA	NA	NA	NA	NA	NA	NA	NA	NA	NA	NA	NA	NA	NA	NA	NA	NA	NA	NA	NA	NA	NA	NA	NA	NA	NA
36	Sakai et al., 2019	[CO2]-2010	Oryza sativa L.	Aikoku	FACE	585	High	NA	NA	NA	NA	606	NA	NA	NA	NA	NA	NA	NA	NA	NA	NA	NA	NA	NA	NA	NA	NA	NA	NA	NA	NA	NA	NA	NA	NA	NA	NA	NA
36	Sakai et al., 2019	[CO2]-2010	Oryza sativa L.	Norin8	FACE	385	Low	NA	NA	NA	NA	430	NA	NA	NA	NA	NA	NA	NA	NA	NA	NA	NA	NA	NA	NA	NA	NA	NA	NA	NA	NA	NA	NA	NA	NA	NA	NA	NA
36	Sakai et al., 2019	[CO2]-2010	Oryza sativa L.	Norin8	FACE	585	High	NA	NA	NA	NA	586	NA	NA	NA	NA	NA	NA	NA	NA	NA	NA	NA	NA	NA	NA	NA	NA	NA	NA	NA	NA	NA	NA	NA	NA	NA	NA	NA
36	Sakai et al., 2019	[CO2]-2010	Oryza sativa L.	Koshihikari	FACE	385	Low	NA	NA	NA	NA	552	NA	NA	NA	NA	NA	NA	NA	NA	NA	NA	NA	NA	NA	NA	NA	NA	NA	NA	NA	NA	NA	NA	NA	NA	NA	NA	NA
36	Sakai et al., 2019	[CO2]-2010	Oryza sativa L.	Koshihikari	FACE	585	High	NA	NA	NA	NA	642	NA	NA	NA	NA	NA	NA	NA	NA	NA	NA	NA	NA	NA	NA	NA	NA	NA	NA	NA	NA	NA	NA	NA	NA	NA	NA	NA
36	Sakai et al., 2019	[CO2]-2010	Oryza sativa L.	Akihikari	FACE	385	Low	NA	NA	NA	NA	545	NA	NA	NA	NA	NA	NA	NA	NA	NA	NA	NA	NA	NA	NA	NA	NA	NA	NA	NA	NA	NA	NA	NA	NA	NA	NA	NA
36	Sakai et al., 2019	[CO2]-2010	Oryza sativa L.	Akihikari	FACE	585	High	NA	NA	NA	NA	559	NA	NA	NA	NA	NA	NA	NA	NA	NA	NA	NA	NA	NA	NA	NA	NA	NA	NA	NA	NA	NA	NA	NA	NA	NA	NA	NA
36	Sakai et al., 2019	[CO2]-2010	Oryza sativa L.	Akidawara	FACE	385	Low	NA	NA	NA	NA	499	NA	NA	NA	NA	NA	NA	NA	NA	NA	NA	NA	NA	NA	NA	NA	NA	NA	NA	NA	NA	NA	NA	NA	NA	NA	NA	NA
36	Sakai et al., 2019	[CO2]-2010	Oryza sativa L.	Akidawara	FACE	585	High	NA	NA	NA	NA	647	NA	NA	NA	NA	NA	NA	NA	NA	NA	NA	NA	NA	NA	NA	NA	NA	NA	NA	NA	NA	NA	NA	NA	NA	NA	NA	NA
36	Sakai et al., 2019	[CO2]-2011	Oryza sativa L.	Aikoku	FACE	379	Low	NA	NA	NA	NA	511	NA	NA	NA	NA	NA	NA	NA	NA	NA	NA	NA	NA	NA	NA	NA	NA	NA	NA	NA	NA	NA	NA	NA	NA	NA	NA	NA
36	Sakai et al., 2019	[CO2]-2011	Oryza sativa L.	Aikoku	FACE	560	High	NA	NA	NA	NA	573	NA	NA	NA	NA	NA	NA	NA	NA	NA	NA	NA	NA	NA	NA	NA	NA	NA	NA	NA	NA	NA	NA	NA	NA	NA	NA	NA
36	Sakai et al., 2019	[CO2]-2011	Oryza sativa L.	Norin8	FACE	379	Low	NA	NA	NA	NA	478	NA	NA	NA	NA	NA	NA	NA	NA	NA	NA	NA	NA	NA	NA	NA	NA	NA	NA	NA	NA	NA	NA	NA	NA	NA	NA	NA
36	Sakai et al., 2019	[CO2]-2011	Oryza sativa L.	Norin8	FACE	560	High	NA	NA	NA	NA	596	NA	NA	NA	NA	NA	NA	NA	NA	NA	NA	NA	NA	NA	NA	NA	NA	NA	NA	NA	NA	NA	NA	NA	NA	NA	NA	NA
36	Sakai et al., 2019	[CO2]-2011	Oryza sativa L.	Koshihikari	FACE	379	Low	NA	NA	NA	NA	604	NA	NA	NA	NA	NA	NA	NA	NA	NA	NA	NA	NA	NA	NA	NA	NA	NA	NA	NA	NA	NA	NA	NA	NA	NA	NA	NA
36	Sakai et al., 2019	[CO2]-2011	Oryza sativa L.	Koshihikari	FACE	560	High	NA	NA	NA	NA	698	NA	NA	NA	NA	NA	NA	NA	NA	NA	NA	NA	NA	NA	NA	NA	NA	NA	NA	NA	NA	NA	NA	NA	NA	NA	NA	NA
36	Sakai et al., 2019	[CO2]-2011	Oryza sativa L.	Akihikari	FACE	379	Low	NA	NA	NA	NA	577	NA	NA	NA	NA	NA	NA	NA	NA	NA	NA	NA	NA	NA	NA	NA	NA	NA	NA	NA	NA	NA	NA	NA	NA	NA	NA	NA
36	Sakai et al., 2019	[CO2]-2011	Oryza sativa L.	Akihikari	FACE	560	High	NA	NA	NA	NA	601	NA	NA	NA	NA	NA	NA	NA	NA	NA	NA	NA	NA	NA	NA	NA	NA	NA	NA	NA	NA	NA	NA	NA	NA	NA	NA	NA
36	Sakai et al., 2019	[CO2]-2011	Oryza sativa L.	Akidawara	FACE	379	Low	NA	NA	NA	NA	612	NA	NA	NA	NA	NA	NA	NA	NA	NA	NA	NA	NA	NA	NA	NA	NA	NA	NA	NA	NA	NA	NA	NA	NA	NA	NA	NA
36	Sakai et al., 2019	[CO2]-2011	Oryza sativa L.	Akidawara	FACE	560	High	NA	NA	NA	NA	664	NA	NA	NA	NA	NA	NA	NA	NA	NA	NA	NA	NA	NA	NA	NA	NA	NA	NA	NA	NA	NA	NA	NA	NA	NA	NA	NA
1	Chang-Xing et al., 2009	Post-anthesis Irrigation W1 (45%)	Triticum aestivum L.	Jimai 20	Greenhouse	NA	NA	NA	NA	W1 (45%)	Low	NA	NA	16.7	NA	4.5	6.7	61.1	NA	NA	3.4	0.5	1.3	3.2	NA	NA	54.6	NA	NA	NA	NA	NA	NA	NA	NA	NA	NA	NA	NA
1	Chang-Xing et al., 2009	Post-anthesis Irrigation W2 (65%)	Triticum aestivum L.	Jimai 20	Greenhouse	NA	NA	NA	NA	W2 (65%)	Medium	NA	NA	15.9	NA	4	5.7	65.5	NA	NA	3.6	0.4	1.3	3.1	NA	NA	52.3	NA	NA	NA	NA	NA	NA	NA	NA	NA	NA	NA	NA
1	Chang-Xing et al., 2009	Post-anthesis Irrigation W3 (85%)	Triticum aestivum L.	Jimai 20	Greenhouse	NA	NA	NA	NA	W3 (85%)	High	NA	NA	14.8	NA	3.6	5.1	63.2	NA	NA	3.8	0.4	1.2	2.9	NA	NA	45.2	NA	NA	NA	NA	NA	NA	NA	NA	NA	NA	NA	NA
2	Houshmand et al., 2014	No stress	Triticum durum L.	8 genotypes	Field	NA	NA	NA	NA	No stress	High	NA	44.5	131.5	456	NA	NA	NA	NA	NA	NA	NA	NA	NA	NA	NA	NA	NA	NA	NA	NA	NA	NA	NA	NA	NA	NA	NA	NA
2	Houshmand et al., 2014	Drought at flowering	Triticum durum L.	8 genotypes	Field	NA	NA	NA	NA	Drought	Low	NA	31.3	147.3	548	NA	NA	NA	NA	NA	NA	NA	NA	NA	NA	NA	NA	NA	NA	NA	NA	NA	NA	NA	NA	NA	NA	NA	NA
3	Eivari and Habibi, 2012	No stress	Triticum aestivum L.	10 genotypes	Field	NA	NA	NA	NA	No stress	High	546.8	44.46	13.76	NA	NA	NA	NA	NA	NA	NA	NA	NA	NA	NA	NA	NA	NA	NA	NA	NA	NA	NA	NA	NA	NA	NA	NA	NA
3	Eivari and Habibi, 2012	Drought at booting stage	Triticum aestivum L.	10 genotypes	Field	NA	NA	NA	NA	Drought	Low	317.4	40.68	14.5	NA	NA	NA	NA	NA	NA	NA	NA	NA	NA	NA	NA	NA	NA	NA	NA	NA	NA	NA	NA	NA	NA	NA	NA	NA
4	Baric et al., 2006	Control	Triticum aestivum L.	12 genotypes	Field	NA	NA	NA	NA	Control	High	7.06	44.8	14.2	32.1	NA	NA	NA	NA	NA	NA	NA	NA	NA	NA	NA	NA	NA	NA	NA	NA	NA	NA	NA	NA	NA	NA	NA	NA
4	Baric et al., 2006	Drought during grain-filling period	Triticum aestivum L.	12 genotypes	Field	NA	NA	NA	NA	Drought	Low	5.4	39.6	14.8	34.3	NA	NA	NA	NA	NA	NA	NA	NA	NA	NA	NA	NA	NA	NA	NA	NA	NA	NA	NA	NA	NA	NA	NA	NA
5	Houshmand et al., 2004	No stress	Triticum durum L.	8 genotypes	Field	NA	NA	NA	NA	No stress	High	NA	44.5	13.2	46	NA	NA	NA	NA	NA	NA	NA	NA	NA	NA	NA	NA	NA	NA	NA	NA	NA	NA	NA	NA	NA	NA	NA	NA
5	Houshmand et al., 2004	Drought at flowering	Triticum durum L.	8 genotypes	Field	NA	NA	NA	NA	Drought	Low	NA	31.3	14.78	55.2	NA	NA	NA	NA	NA	NA	NA	NA	NA	NA	NA	NA	NA	NA	NA	NA	NA	NA	NA	NA	NA	NA	NA	NA
6	Arzani, 2002	Control	Triticum durum L.	15 genotypes	Field	NA	NA	Control	Low	Control	High	NA	NA	11.93	NA	NA	NA	NA	NA	NA	NA	NA	NA	NA	NA	NA	NA	NA	NA	NA	NA	NA	NA	NA	NA	NA	NA	NA	NA
6	Arzani, 2002	Heat and Drought at grain filling	Triticum durum L.	15 genotypes	Field	NA	NA	Heat	High	Drought	Low	NA	NA	13.23	NA	NA	NA	NA	NA	NA	NA	NA	NA	NA	NA	NA	NA	NA	NA	NA	NA	NA	NA	NA	NA	NA	NA	NA	NA
7	Saint Pierre et al., 2008	Irrigation (I0) after anthesis	Triticum aestivum L.	9 genotypes	Field	NA	NA	NA	NA	<30% of ET	Low	6.82	35.1	128.3	NA	NA	NA	NA	NA	NA	NA	NA	NA	NA	NA	NA	NA	NA	NA	NA	NA	NA	NA	NA	NA	NA	NA	NA	NA
7	Saint Pierre et al., 2008	Irrigation (I1) after anthesis	Triticum aestivum L.	9 genotypes	Field	NA	NA	NA	NA	50 to 30% of ET	Low	8.42	37	123	NA	NA	NA	NA	NA	NA	NA	NA	NA	NA	NA	NA	NA	NA	NA	NA	NA	NA	NA	NA	NA	NA	NA	NA	NA
7	Saint Pierre et al., 2008	Irrigation (I2) after anthesis	Triticum aestivum L.	9 genotypes	Field	NA	NA	NA	NA	80 to 50% of ET	High	10.02	39.7	121	NA	NA	NA	NA	NA	NA	NA	NA	NA	NA	NA	NA	NA	NA	NA	NA	NA	NA	NA	NA	NA	NA	NA	NA	NA
7	Saint Pierre et al., 2008	Irrigation (I3) after anthesis	Triticum aestivum L.	9 genotypes	Field	NA	NA	NA	NA	100 to 80% of ET	High	9.99	41.8	116.4	NA	NA	NA	NA	NA	NA	NA	NA	NA	NA	NA	NA	NA	NA	NA	NA	NA	NA	NA	NA	NA	NA	NA	NA	NA
8	Kiliç and Yagbasanlar, 2010	Irrigation	Triticum durum L.	A.Toprak-98	Field	NA	NA	NA	NA	Well watered	High	7395	46.15	12.53	NA	NA	NA	NA	NA	NA	NA	NA	NA	NA	NA	NA	NA	NA	NA	NA	NA	NA	NA	NA	NA	NA	NA	NA	NA
8	Kiliç and Yagbasanlar, 2010	rainfed conditions	Triticum durum L.	A.Toprak-98	Field	NA	NA	NA	NA	Drought stressed	Low	3165	34.05	15.69	NA	NA	NA	NA	NA	NA	NA	NA	NA	NA	NA	NA	NA	NA	NA	NA	NA	NA	NA	NA	NA	NA	NA	NA	NA
8	Kiliç and Yagbasanlar, 2010	Irrigation	Triticum durum L.	Aydin-93	Field	NA	NA	NA	NA	Well watered	High	8075	41.88	13.32	NA	NA	NA	NA	NA	NA	NA	NA	NA	NA	NA	NA	NA	NA	NA	NA	NA	NA	NA	NA	NA	NA	NA	NA	NA
8	Kiliç and Yagbasanlar, 2010	rainfed conditions	Triticum durum L.	Aydin-93	Field	NA	NA	NA	NA	Drought stressed	Low	3352	33.98	15.65	NA	NA	NA	NA	NA	NA	NA	NA	NA	NA	NA	NA	NA	NA	NA	NA	NA	NA	NA	NA	NA	NA	NA	NA	NA
8	Kiliç and Yagbasanlar, 2010	Irrigation	Triticum durum L.	Ceylan-95	Field	NA	NA	NA	NA	Well watered	High	7720	46.4	12.81	NA	NA	NA	NA	NA	NA	NA	NA	NA	NA	NA	NA	NA	NA	NA	NA	NA	NA	NA	NA	NA	NA	NA	NA	NA
8	Kiliç and Yagbasanlar, 2010	rainfed conditions	Triticum durum L.	Ceylan-95	Field	NA	NA	NA	NA	Drought stressed	Low	2652.5	36.7	15.6	NA	NA	NA	NA	NA	NA	NA	NA	NA	NA	NA	NA	NA	NA	NA	NA	NA	NA	NA	NA	NA	NA	NA	NA	NA
8	Kiliç and Yagbasanlar, 2010	Irrigation	Triticum durum L.	Dicle-74	Field	NA	NA	NA	NA	Well watered	High	8227.5	44.2	11.71	NA	NA	NA	NA	NA	NA	NA	NA	NA	NA	NA	NA	NA	NA	NA	NA	NA	NA	NA	NA	NA	NA	NA	NA	NA
8	Kiliç and Yagbasanlar, 2010	rainfed conditions	Triticum durum L.	Dicle-74	Field	NA	NA	NA	NA	Drought stressed	Low	3122.5	36.98	15.37	NA	NA	NA	NA	NA	NA	NA	NA	NA	NA	NA	NA	NA	NA	NA	NA	NA	NA	NA	NA	NA	NA	NA	NA	NA
8	Kiliç and Yagbasanlar, 2010	Irrigation	Triticum durum L.	D.Bakir.-81	Field	NA	NA	NA	NA	Well watered	High	8007.5	47.7	12.34	NA	NA	NA	NA	NA	NA	NA	NA	NA	NA	NA	NA	NA	NA	NA	NA	NA	NA	NA	NA	NA	NA	NA	NA	NA
8	Kiliç and Yagbasanlar, 2010	rainfed conditions	Triticum durum L.	D.Bakir.-81	Field	NA	NA	NA	NA	Drought stressed	Low	2833.5	36.1	15.69	NA	NA	NA	NA	NA	NA	NA	NA	NA	NA	NA	NA	NA	NA	NA	NA	NA	NA	NA	NA	NA	NA	NA	NA	NA
8	Kiliç and Yagbasanlar, 2010	Irrigation	Triticum durum L.	D.5456	Field	NA	NA	NA	NA	Well watered	High	7625	42.58	12.2	NA	NA	NA	NA	NA	NA	NA	NA	NA	NA	NA	NA	NA	NA	NA	NA	NA	NA	NA	NA	NA	NA	NA	NA	NA
8	Kiliç and Yagbasanlar, 2010	rainfed conditions	Triticum durum L.	D.5456	Field	NA	NA	NA	NA	Drought stressed	Low	2593.5	31.73	15.96	NA	NA	NA	NA	NA	NA	NA	NA	NA	NA	NA	NA	NA	NA	NA	NA	NA	NA	NA	NA	NA	NA	NA	NA	NA
8	Kiliç and Yagbasanlar, 2010	Irrigation	Triticum durum L.	Ege-88	Field	NA	NA	NA	NA	Well watered	High	9550	46.98	11.51	NA	NA	NA	NA	NA	NA	NA	NA	NA	NA	NA	NA	NA	NA	NA	NA	NA	NA	NA	NA	NA	NA	NA	NA	NA
8	Kiliç and Yagbasanlar, 2010	rainfed conditions	Triticum durum L.	Ege-88	Field	NA	NA	NA	NA	Drought stressed	Low	3305	36.35	15.07	NA	NA	NA	NA	NA	NA	NA	NA	NA	NA	NA	NA	NA	NA	NA	NA	NA	NA	NA	NA	NA	NA	NA	NA	NA
8	Kiliç and Yagbasanlar, 2010	Irrigation	Triticum durum L.	Firat-93	Field	NA	NA	NA	NA	Well watered	High	8537.5	52.23	13.91	NA	NA	NA	NA	NA	NA	NA	NA	NA	NA	NA	NA	NA	NA	NA	NA	NA	NA	NA	NA	NA	NA	NA	NA	NA
8	Kiliç and Yagbasanlar, 2010	rainfed conditions	Triticum durum L.	Firat-93	Field	NA	NA	NA	NA	Drought stressed	Low	3128.5	40.75	16.24	NA	NA	NA	NA	NA	NA	NA	NA	NA	NA	NA	NA	NA	NA	NA	NA	NA	NA	NA	NA	NA	NA	NA	NA	NA
8	Kiliç and Yagbasanlar, 2010	Irrigation	Triticum durum L.	Ozberk	Field	NA	NA	NA	NA	Well watered	High	7957.5	48.55	12.61	NA	NA	NA	NA	NA	NA	NA	NA	NA	NA	NA	NA	NA	NA	NA	NA	NA	NA	NA	NA	NA	NA	NA	NA	NA
8	Kiliç and Yagbasanlar, 2010	rainfed conditions	Triticum durum L.	Ozberk	Field	NA	NA	NA	NA	Drought stressed	Low	2855	40.65	16.01	NA	NA	NA	NA	NA	NA	NA	NA	NA	NA	NA	NA	NA	NA	NA	NA	NA	NA	NA	NA	NA	NA	NA	NA	NA
8	Kiliç and Yagbasanlar, 2010	Irrigation	Triticum durum L.	Gidara-II	Field	NA	NA	NA	NA	Well watered	High	8167.5	40	13.04	NA	NA	NA	NA	NA	NA	NA	NA	NA	NA	NA	NA	NA	NA	NA	NA	NA	NA	NA	NA	NA	NA	NA	NA	NA
8	Kiliç and Yagbasanlar, 2010	rainfed conditions	Triticum durum L.	Gidara-II	Field	NA	NA	NA	NA	Drought stressed	Low	3505	34.48	14.46	NA	NA	NA	NA	NA	NA	NA	NA	NA	NA	NA	NA	NA	NA	NA	NA	NA	NA	NA	NA	NA	NA	NA	NA	NA
8	Kiliç and Yagbasanlar, 2010	Irrigation	Triticum durum L.	Harran-95	Field	NA	NA	NA	NA	Well watered	High	7632.5	46.2	11.75	NA	NA	NA	NA	NA	NA	NA	NA	NA	NA	NA	NA	NA	NA	NA	NA	NA	NA	NA	NA	NA	NA	NA	NA	NA
8	Kiliç and Yagbasanlar, 2010	rainfed conditions	Triticum durum L.	Harran-95	Field	NA	NA	NA	NA	Drought stressed	Low	3105	35.48	15.52	NA	NA	NA	NA	NA	NA	NA	NA	NA	NA	NA	NA	NA	NA	NA	NA	NA	NA	NA	NA	NA	NA	NA	NA	NA
8	Kiliç and Yagbasanlar, 2010	Irrigation	Triticum durum L.	S.Canak-98	Field	NA	NA	NA	NA	Well watered	High	8187.5	44.23	12.57	NA	NA	NA	NA	NA	NA	NA	NA	NA	NA	NA	NA	NA	NA	NA	NA	NA	NA	NA	NA	NA	NA	NA	NA	NA
8	Kiliç and Yagbasanlar, 2010	rainfed conditions	Triticum durum L.	S.Canak-98	Field	NA	NA	NA	NA	Drought stressed	Low	3298.5	33.88	14.89	NA	NA	NA	NA	NA	NA	NA	NA	NA	NA	NA	NA	NA	NA	NA	NA	NA	NA	NA	NA	NA	NA	NA	NA	NA
8	Kiliç and Yagbasanlar, 2010	Irrigation	Triticum durum L.	Sorgul	Field	NA	NA	NA	NA	Well watered	High	4452.5	46.68	12.77	NA	NA	NA	NA	NA	NA	NA	NA	NA	NA	NA	NA	NA	NA	NA	NA	NA	NA	NA	NA	NA	NA	NA	NA	NA
8	Kiliç and Yagbasanlar, 2010	rainfed conditions	Triticum durum L.	Sorgul	Field	NA	NA	NA	NA	Drought stressed	Low	2208.5	35.18	15.55	NA	NA	NA	NA	NA	NA	NA	NA	NA	NA	NA	NA	NA	NA	NA	NA	NA	NA	NA	NA	NA	NA	NA	NA	NA
8	Kiliç and Yagbasanlar, 2010	Irrigation	Triticum durum L.	Balcali-2000	Field	NA	NA	NA	NA	Well watered	High	8280	48.55	13.45	NA	NA	NA	NA	NA	NA	NA	NA	NA	NA	NA	NA	NA	NA	NA	NA	NA	NA	NA	NA	NA	NA	NA	NA	NA
8	Kiliç and Yagbasanlar, 2010	rainfed conditions	Triticum durum L.	Balcali-2000	Field	NA	NA	NA	NA	Drought stressed	Low	3380	36.13	16.58	NA	NA	NA	NA	NA	NA	NA	NA	NA	NA	NA	NA	NA	NA	NA	NA	NA	NA	NA	NA	NA	NA	NA	NA	NA
9	Abd El-Kareem and El-Saidy, 2011	Normal Irrigation	Triticum aestivum L.	8 genotypes	Field	NA	NA	NA	NA	Normal Irrigation	High	5.07	34.3	12.34	NA	NA	NA	NA	NA	NA	NA	NA	NA	NA	NA	NA	NA	NA	NA	NA	NA	NA	NA	NA	NA	NA	NA	NA	NA
9	Abd El-Kareem and El-Saidy, 2011	Water stress after planting irrigation and at tillering stage	Triticum aestivum L.	8 genotypes	Field	NA	NA	NA	NA	Water stress	Low	4.41	32.44	11.5	NA	NA	NA	NA	NA	NA	NA	NA	NA	NA	NA	NA	NA	NA	NA	NA	NA	NA	NA	NA	NA	NA	NA	NA	NA
10	Goicoechea et al., 2016	Full irrigation -[CO2]	Triticum durum L.	Amilcar	Chamber	392	Low	NA	NA	Well watered	High	6.3	52.2	NA	NA	NA	NA	NA	32	NA	8.7	0.29	2.3	6.8	1.6	64.2	48.4	NA	NA	8.3	55.3	NA	1	NA	NA	0.9	NA	NA	NA
10	Goicoechea et al., 2016	Drought at ear emergence-[CO2]	Triticum durum L.	Amilcar	Chamber	392	Low	NA	NA	Limited irrigation	Low	7.1	41.4	NA	NA	NA	NA	NA	36	NA	8.7	0.37	2.3	6.6	1.7	64.9	33.1	NA	NA	8.6	83.2	NA	1.2	NA	NA	1.1	NA	NA	NA
10	Goicoechea et al., 2016	Full irrigation -[CO2]	Triticum durum L.	Amilcar	Chamber	392	Low	NA	NA	Well watered	High	7.4	39.5	NA	NA	NA	NA	NA	30	NA	8.1	0.45	1.9	5.8	1.4	67.6	46.2	NA	NA	7.8	74.8	NA	0.7	NA	NA	0.8	NA	NA	NA
10	Goicoechea et al., 2016	Drought at ear emergence-[CO2]	Triticum durum L.	Amilcar	Chamber	392	Low	NA	NA	Limited irrigation	Low	4.3	43.1	NA	NA	NA	NA	NA	35.5	NA	8.7	0.33	2.4	7	1.6	71.8	58.8	NA	NA	10	90.8	NA	1.2	NA	NA	1.2	NA	NA	NA
10	Goicoechea et al., 2016	Full irrigation -[CO2]	Triticum durum L.	Amilcar	Chamber	700	High	NA	NA	Well watered	High	15.2	42.5	NA	NA	NA	NA	NA	23.3	NA	7	0.21	1.6	4.5	1.2	49.7	38.6	NA	NA	6.6	77.5	NA	1.1	NA	NA	0.5	NA	NA	NA
10	Goicoechea et al., 2016	Drought at ear emergence-[CO2]	Triticum durum L.	Amilcar	Chamber	700	High	NA	NA	Limited irrigation	Low	8.5	36.2	NA	NA	NA	NA	NA	27.7	NA	7.3	0.29	1.7	5	1.4	39.8	33.2	NA	NA	7	74.2	NA	0.9	NA	NA	0.6	NA	NA	NA
10	Goicoechea et al., 2016	Full irrigation -[CO2]	Triticum durum L.	Amilcar	Chamber	700	High	NA	NA	Well watered	High	10.3	38.2	NA	NA	NA	NA	NA	25	NA	6.3	0.21	1.6	4.3	1.2	42	31.5	NA	NA	5.9	44.6	NA	1	NA	NA	0.6	NA	NA	NA
10	Goicoechea et al., 2016	Drought at ear emergence-[CO2]	Triticum durum L.	Amilcar	Chamber	700	High	NA	NA	Limited irrigation	Low	9.9	34	NA	NA	NA	NA	NA	26	NA	6	0.24	1.2	3.8	1.2	29.4	27.1	NA	NA	6.1	59.7	NA	0.6	NA	NA	0.4	NA	NA	NA
10	Goicoechea et al., 2016	Full irrigation	Triticum durum L.	Amilcar	Chamber	NA	NA	NA	NA	Well watered	High	9.8	41.3	NA	NA	NA	NA	NA	27.575	NA	7.525	0.29	1.85	5.35	1.35	55.875	41.175	NA	NA	7.15	63.05	NA	0.95	NA	NA	0.7	NA	NA	NA
10	Goicoechea et al., 2016	Drought at ear emergence	Triticum durum L.	Amilcar	Chamber	NA	NA	NA	NA	Limited irrigation	Low	7.45	38.68	NA	NA	NA	NA	NA	31.3	NA	7.675	0.3075	1.9	5.6	1.475	51.475	38.05	NA	NA	7.925	76.975	NA	0.975	NA	NA	0.825	NA	NA	NA
10	Goicoechea et al., 2016	[CO2]	Triticum durum L.	Amilcar	Chamber	392	Low	NA	NA	NA	NA	6.28	44.05	NA	NA	NA	NA	NA	33.375	NA	8.55	0.36	2.225	6.55	1.575	67.125	46.625	NA	NA	8.675	76.025	NA	1.025	NA	NA	1	NA	NA	NA
10	Goicoechea et al., 2016	[CO2]	Triticum durum L.	Amilcar	Chamber	700	High	NA	NA	NA	NA	10.98	37.73	NA	NA	NA	NA	NA	25.5	NA	6.65	0.2375	1.525	4.4	1.25	40.225	32.6	NA	NA	6.4	64	NA	0.9	NA	NA	0.525	NA	NA	NA
11	Crusciol et al., 2008	Sprinkler-irrigated	Oryza sativa L.	2 cultivars	Field	NA	NA	NA	NA	Sprinkler-irrigated	High	NA	NA	75	NA	NA	NA	NA	12.6	NA	0.55	3.5	0.19	0.88	0.69	11.3	60.4	NA	NA	2.4	6.6	NA	NA	NA	NA	NA	NA	NA	NA
11	Crusciol et al., 2008	rainfed conditions	Oryza sativa L.	2 cultivars	Field	NA	NA	NA	NA	Rainfed	Low	NA	NA	84.5	NA	NA	NA	NA	14.2	NA	0.48	4.8	0.48	1.28	0.39	51.6	104.5	NA	NA	1.6	6.8	NA	NA	NA	NA	NA	NA	NA	NA
12	Singh et al., 2010	Irrigated and Early sowing	Triticum aestivum L.	2 genotypes	Field	NA	NA	NA	NA	Irrigated	High	NA	40.2775	11.03	NA	NA	26.1875	NA	NA	NA	NA	NA	NA	NA	NA	NA	NA	NA	NA	NA	NA	NA	NA	NA	NA	NA	NA	NA	NA
12	Singh et al., 2010	Irrigated and Timely sowing	Triticum aestivum L.	2 genotypes	Field	NA	NA	NA	NA	Irrigated	High	NA	37.805	12.405	NA	NA	30.0175	NA	NA	NA	NA	NA	NA	NA	NA	NA	NA	NA	NA	NA	NA	NA	NA	NA	NA	NA	NA	NA	NA
12	Singh et al., 2010	Irrigated and Late sowing	Triticum aestivum L.	2 genotypes	Field	NA	NA	NA	NA	Irrigated	High	NA	32.2325	14.2875	NA	NA	29.43	NA	NA	NA	NA	NA	NA	NA	NA	NA	NA	NA	NA	NA	NA	NA	NA	NA	NA	NA	NA	NA	NA
12	Singh et al., 2010	Rain fed and Early sowing	Triticum aestivum L.	2 genotypes	Field	NA	NA	NA	NA	Rain fed	Low	NA	32.7775	13.2025	NA	NA	18.985	NA	NA	NA	NA	NA	NA	NA	NA	NA	NA	NA	NA	NA	NA	NA	NA	NA	NA	NA	NA	NA	NA
12	Singh et al., 2010	Rain fed and Timely sowing	Triticum aestivum L.	2 genotypes	Field	NA	NA	NA	NA	Rain fed	Low	NA	32.83	10.8475	NA	NA	26.13	NA	NA	NA	NA	NA	NA	NA	NA	NA	NA	NA	NA	NA	NA	NA	NA	NA	NA	NA	NA	NA	NA
12	Singh et al., 2010	Rain fed and Late sowing	Triticum aestivum L.	2 genotypes	Field	NA	NA	NA	NA	Rain fed	Low	NA	31.3925	13.1475	NA	NA	28.2575	NA	NA	NA	NA	NA	NA	NA	NA	NA	NA	NA	NA	NA	NA	NA	NA	NA	NA	NA	NA	NA	NA
13	Erice et al., 2019	Well watered-[CO2]	Triticum durum L.	Blanqueta	Chamber	400	Low	NA	NA	Well watered	High	4.4	30.7	17.33	NA	NA	NA	21.0333	3.075	NA	NA	NA	NA	NA	NA	NA	NA	NA	NA	NA	NA	NA	NA	NA	NA	NA	NA	NA	NA
13	Erice et al., 2019	Well watered-[CO2]	Triticum durum L.	Sula	Chamber	400	Low	NA	NA	Well watered	High	4.6	33	17.5	NA	NA	NA	21.0033	3.1	NA	NA	NA	NA	NA	NA	NA	NA	NA	NA	NA	NA	NA	NA	NA	NA	NA	NA	NA	NA
13	Erice et al., 2019	Limited irrigation at anthesis-[CO2]	Triticum durum L.	Blanqueta	Chamber	400	Low	NA	NA	Limited irrigation	Low	1.6	24	19.26	NA	NA	NA	22.7133	3.425	NA	NA	NA	NA	NA	NA	NA	NA	NA	NA	NA	NA	NA	NA	NA	NA	NA	NA	NA	NA
13	Erice et al., 2019	Limited irrigation at anthesis-[CO2]	Triticum durum L.	Sula	Chamber	400	Low	NA	NA	Limited irrigation	Low	1.6	32.1	15.46	NA	NA	NA	27.8733	3.075	NA	NA	NA	NA	NA	NA	NA	NA	NA	NA	NA	NA	NA	NA	NA	NA	NA	NA	NA	NA
14	Wu et al., 2004	Favorable soil water-[CO2]	Triticum aestivum L.	Ganmai 8139	growth-chamber	350	Low	NA	NA	80% FWC	High	0.25	27.5	NA	NA	NA	NA	NA	NA	NA	NA	NA	NA	NA	NA	NA	NA	NA	NA	NA	NA	NA	NA	NA	NA	NA	NA	NA	NA
14	Wu et al., 2004	Favorable soil water-[CO2]	Triticum aestivum L.	Ganmai 8139	growth-chamber	700	High	NA	NA	80% FWC	High	0.69	28.5	NA	NA	NA	NA	NA	NA	NA	NA	NA	NA	NA	NA	NA	NA	NA	NA	NA	NA	NA	NA	NA	NA	NA	NA	NA	NA
14	Wu et al., 2004	Dought during the experiment-[CO2]	Triticum aestivum L.	Ganmai 8139	growth-chamber	350	Low	NA	NA	40% FWC	Low	0.18	25	NA	NA	NA	NA	NA	NA	NA	NA	NA	NA	NA	NA	NA	NA	NA	NA	NA	NA	NA	NA	NA	NA	NA	NA	NA	NA
14	Wu et al., 2004	Dought during the experiment-[CO2]	Triticum aestivum L.	Ganmai 8139	growth-chamber	700	High	NA	NA	40% FWC	Low	0.31	31.5	NA	NA	NA	NA	NA	NA	NA	NA	NA	NA	NA	NA	NA	NA	NA	NA	NA	NA	NA	NA	NA	NA	NA	NA	NA	NA
15	Balla et al., 2011	Control	Triticum aestivum L.	5 varieties	Chamber	NA	NA	NA	Low	60-70% NWC	High	2.99	35.3	NA	NA	NA	NA	NA	NA	NA	NA	NA	NA	NA	NA	NA	NA	NA	NA	NA	NA	NA	NA	NA	NA	NA	NA	NA	NA
15	Balla et al., 2011	Heat stress during ripening	Triticum aestivum L.	5 varieties	Chamber	NA	NA	Heat	High	NA	NA	2.05	27.61	NA	NA	NA	NA	NA	NA	NA	NA	NA	NA	NA	NA	NA	NA	NA	NA	NA	NA	NA	NA	NA	NA	NA	NA	NA	NA
15	Balla et al., 2011	Drought during ripening	Triticum aestivum L.	5 varieties	Chamber	NA	NA	NA	NA	40-45% NWC	Low	1.29	19.68	NA	NA	NA	NA	NA	NA	NA	NA	NA	NA	NA	NA	NA	NA	NA	NA	NA	NA	NA	NA	NA	NA	NA	NA	NA	NA
15	Balla et al., 2011	Drought + heat during ripening	Triticum aestivum L.	5 varieties	Chamber	NA	NA	Heat	High	40-45% NWC	Low	0.72	11.57	NA	NA	NA	NA	NA	NA	NA	NA	NA	NA	NA	NA	NA	NA	NA	NA	NA	NA	NA	NA	NA	NA	NA	NA	NA	NA
16	Souza et al., 2004	Irrigated during crop cycle	Triticum aestivum L.	7 genotypes	Field 1	NA	NA	NA	NA	Irrigated	High	7070	NA	123	NA	NA	NA	NA	NA	NA	NA	NA	NA	NA	NA	NA	NA	NA	NA	NA	NA	NA	NA	NA	NA	NA	NA	NA	NA
16	Souza et al., 2004	Irrigated during crop cycle	Triticum aestivum L.	7 genotypes	Field 2	NA	NA	NA	NA	Irrigated	High	6942	NA	129	NA	NA	NA	NA	NA	NA	NA	NA	NA	NA	NA	NA	NA	NA	NA	NA	NA	NA	NA	NA	NA	NA	NA	NA	NA
16	Souza et al., 2004	Irrigated during crop cycle	Triticum aestivum L.	7 genotypes	Field 3	NA	NA	NA	NA	Irrigated	High	4112	NA	141	NA	NA	NA	NA	NA	NA	NA	NA	NA	NA	NA	NA	NA	NA	NA	NA	NA	NA	NA	NA	NA	NA	NA	NA	NA
16	Souza et al., 2004	Moisture limited conditions during crop cycle	Triticum aestivum L.	7 genotypes	Field 1	NA	NA	NA	NA	Moisture limited	Low	6984	NA	124	NA	NA	NA	NA	NA	NA	NA	NA	NA	NA	NA	NA	NA	NA	NA	NA	NA	NA	NA	NA	NA	NA	NA	NA	NA
16	Souza et al., 2004	Moisture limited conditions during crop cycle	Triticum aestivum L.	7 genotypes	Field 2	NA	NA	NA	NA	Moisture limited	Low	4356	NA	141	NA	NA	NA	NA	NA	NA	NA	NA	NA	NA	NA	NA	NA	NA	NA	NA	NA	NA	NA	NA	NA	NA	NA	NA	NA
16	Souza et al., 2004	Moisture limited conditions during crop cycle	Triticum aestivum L.	7 genotypes	Field 3	NA	NA	NA	NA	Moisture limited	Low	2423	NA	149	NA	NA	NA	NA	NA	NA	NA	NA	NA	NA	NA	NA	NA	NA	NA	NA	NA	NA	NA	NA	NA	NA	NA	NA	NA
17	Guzmán et al., 2016	Drip full irrigation	Triticum aestivum L., Triticum durum L.	8 genotypes	Field	NA	NA	NA	NA	Drip full irrigation	High	NA	51	13	NA	NA	NA	NA	NA	NA	NA	NA	NA	NA	NA	32.3	34.3	NA	NA	NA	NA	NA	NA	NA	NA	NA	NA	NA	NA
17	Guzmán et al., 2016	Basin full irrigation	Triticum aestivum L., Triticum durum L.	8 genotypes	Field	NA	NA	NA	NA	Basin full irrigation	High	NA	45.5	13.1	NA	NA	NA	NA	NA	NA	NA	NA	NA	NA	NA	31.2	34.6	NA	NA	NA	NA	NA	NA	NA	NA	NA	NA	NA	NA
17	Guzmán et al., 2016	Medium D.S from stem elongation to grain ripening	Triticum aestivum L., Triticum durum L.	8 genotypes	Field	NA	NA	NA	NA	Medium drought Stress	Low	NA	52	14.3	NA	NA	NA	NA	NA	NA	NA	NA	NA	NA	NA	32.5	34.1	NA	NA	NA	NA	NA	NA	NA	NA	NA	NA	NA	NA
17	Guzmán et al., 2016	Severe D.S during stem elongation and flowering	Triticum aestivum L., Triticum durum L.	8 genotypes	Field	NA	NA	NA	NA	Severe drought Stress	Low	NA	39.5	17.6	NA	NA	NA	NA	NA	NA	NA	NA	NA	NA	NA	34.1	41.5	NA	NA	NA	NA	NA	NA	NA	NA	NA	NA	NA	NA
18	Mkhabela et al., 2010	Site 'Carman' 2004	Triticum aestivum L.	AC Barrie	Field	NA	NA	NA	NA	Low	Low	4997	NA	14.53	NA	NA	NA	NA	NA	NA	NA	NA	NA	NA	NA	NA	NA	NA	NA	NA	NA	NA	NA	NA	NA	NA	NA	NA	NA
18	Mkhabela et al., 2010	Site 'Carman' 2006	Triticum aestivum L.	AC Barrie	Field	NA	NA	NA	NA	Low	Low	4032	NA	13.8	NA	NA	NA	NA	NA	NA	NA	NA	NA	NA	NA	NA	NA	NA	NA	NA	NA	NA	NA	NA	NA	NA	NA	NA	NA
18	Mkhabela et al., 2010	Site 'Melfort' 2003	Triticum aestivum L.	AC Barrie	Field	NA	NA	NA	NA	Low	Low	5714	NA	15.3	NA	NA	NA	NA	NA	NA	NA	NA	NA	NA	NA	NA	NA	NA	NA	NA	NA	NA	NA	NA	NA	NA	NA	NA	NA
18	Mkhabela et al., 2010	Site 'Melfort' 2006	Triticum aestivum L.	AC Barrie	Field	NA	NA	NA	NA	Low	Low	3923	NA	16.7	NA	NA	NA	NA	NA	NA	NA	NA	NA	NA	NA	NA	NA	NA	NA	NA	NA	NA	NA	NA	NA	NA	NA	NA	NA
18	Mkhabela et al., 2010	Site 'Regina' 2003	Triticum aestivum L.	AC Barrie	Field	NA	NA	NA	NA	Low	Low	2991	NA	15.1	NA	NA	NA	NA	NA	NA	NA	NA	NA	NA	NA	NA	NA	NA	NA	NA	NA	NA	NA	NA	NA	NA	NA	NA	NA
18	Mkhabela et al., 2010	Site 'Regina' 2005	Triticum aestivum L.	AC Barrie	Field	NA	NA	NA	NA	Low	Low	3349	NA	14.33	NA	NA	NA	NA	NA	NA	NA	NA	NA	NA	NA	NA	NA	NA	NA	NA	NA	NA	NA	NA	NA	NA	NA	NA	NA
18	Mkhabela et al., 2010	Site 'Regina' 2006	Triticum aestivum L.	AC Barrie	Field	NA	NA	NA	NA	Low	Low	3023	NA	14.9	NA	NA	NA	NA	NA	NA	NA	NA	NA	NA	NA	NA	NA	NA	NA	NA	NA	NA	NA	NA	NA	NA	NA	NA	NA
18	Mkhabela et al., 2010	Site 'Swift Current' 2003	Triticum aestivum L.	AC Barrie	Field	NA	NA	NA	NA	Low	Low	1205	NA	16.57	NA	NA	NA	NA	NA	NA	NA	NA	NA	NA	NA	NA	NA	NA	NA	NA	NA	NA	NA	NA	NA	NA	NA	NA	NA
18	Mkhabela et al., 2010	Site 'Swift Current' 2004	Triticum aestivum L.	AC Barrie	Field	NA	NA	NA	NA	Low	Low	3785	NA	15.9	NA	NA	NA	NA	NA	NA	NA	NA	NA	NA	NA	NA	NA	NA	NA	NA	NA	NA	NA	NA	NA	NA	NA	NA	NA
18	Mkhabela et al., 2010	Site 'Swift Current' 2005	Triticum aestivum L.	AC Barrie	Field	NA	NA	NA	NA	Low	Low	3537	NA	14.23	NA	NA	NA	NA	NA	NA	NA	NA	NA	NA	NA	NA	NA	NA	NA	NA	NA	NA	NA	NA	NA	NA	NA	NA	NA
18	Mkhabela et al., 2010	Site 'Swift Current' 2006	Triticum aestivum L.	AC Barrie	Field	NA	NA	NA	NA	Low	Low	2665	NA	16.5	NA	NA	NA	NA	NA	NA	NA	NA	NA	NA	NA	NA	NA	NA	NA	NA	NA	NA	NA	NA	NA	NA	NA	NA	NA
18	Mkhabela et al., 2010	Site 'Winnipeg' 2003	Triticum aestivum L.	AC Barrie	Field	NA	NA	NA	NA	High	High	4312	NA	10.8	NA	NA	NA	NA	NA	NA	NA	NA	NA	NA	NA	NA	NA	NA	NA	NA	NA	NA	NA	NA	NA	NA	NA	NA	NA
18	Mkhabela et al., 2010	Site 'Winnipeg' 2004	Triticum aestivum L.	AC Barrie	Field	NA	NA	NA	NA	High	High	3942	NA	14.1	NA	NA	NA	NA	NA	NA	NA	NA	NA	NA	NA	NA	NA	NA	NA	NA	NA	NA	NA	NA	NA	NA	NA	NA	NA
18	Mkhabela et al., 2010	Site 'Winnipeg' 2005	Triticum aestivum L.	AC Barrie	Field	NA	NA	NA	NA	High	High	3666	NA	13.8	NA	NA	NA	NA	NA	NA	NA	NA	NA	NA	NA	NA	NA	NA	NA	NA	NA	NA	NA	NA	NA	NA	NA	NA	NA
18	Mkhabela et al., 2010	Site 'Winnipeg' 2006	Triticum aestivum L.	AC Barrie	Field	NA	NA	NA	NA	Low	Low	3451	NA	11.8	NA	NA	NA	NA	NA	NA	NA	NA	NA	NA	NA	NA	NA	NA	NA	NA	NA	NA	NA	NA	NA	NA	NA	NA	NA
19	Guttieri et al., 2001	Control	Triticum aestivum L.	16 cultivars	Field	NA	NA	NA	NA	Control	High	6320	NA	NA	NA	NA	NA	NA	NA	NA	NA	NA	NA	NA	NA	NA	NA	NA	NA	NA	NA	NA	NA	NA	NA	NA	NA	NA	NA
19	Guttieri et al., 2001	Moderate moisture deficit at late tillering	Triticum aestivum L.	16 cultivars	Field	NA	NA	NA	NA	Moderate moisture deficit	Low	5290	NA	NA	NA	NA	NA	NA	NA	NA	NA	NA	NA	NA	NA	NA	NA	NA	NA	NA	NA	NA	NA	NA	NA	NA	NA	NA	NA
19	Guttieri et al., 2001	Control	Triticum aestivum L.	16 cultivars	Field	NA	NA	NA	NA	Control	High	6340	NA	NA	NA	NA	NA	NA	NA	NA	NA	NA	NA	NA	NA	NA	NA	NA	NA	NA	NA	NA	NA	NA	NA	NA	NA	NA	NA
19	Guttieri et al., 2001	Severe moisture deficit (no irrigation after tillering)	Triticum aestivum L.	16 cultivars	Field	NA	NA	NA	NA	Severe moisture deficit	Low	3280	NA	NA	NA	NA	NA	NA	NA	NA	NA	NA	NA	NA	NA	NA	NA	NA	NA	NA	NA	NA	NA	NA	NA	NA	NA	NA	NA
20	Li et al., 2013	Control	Triticum aestivum L.	15 cultivars	Field	NA	NA	Control	Low	Control	High	6542	NA	12.8	NA	NA	NA	NA	NA	NA	NA	NA	NA	NA	NA	NA	NA	NA	NA	NA	NA	NA	NA	NA	NA	NA	NA	NA	NA
20	Li et al., 2013	Drought from stem extension to grain ripening	Triticum aestivum L.	15 cultivars	Field	NA	NA	NA	NA	Drought stress	Low	3628	NA	12.9	NA	NA	NA	NA	NA	NA	NA	NA	NA	NA	NA	NA	NA	NA	NA	NA	NA	NA	NA	NA	NA	NA	NA	NA	NA
20	Li et al., 2013	Heat stress at grain-filling stage	Triticum aestivum L.	15 cultivars	Field	NA	NA	Heat stress	High	NA	NA	4883	NA	13.4	NA	NA	NA	NA	NA	NA	NA	NA	NA	NA	NA	NA	NA	NA	NA	NA	NA	NA	NA	NA	NA	NA	NA	NA	NA
21	Altenbach et al., 2003	Post-anthesis fertilizer	Triticum aestivum L.	Butte 86	Greenhouse	NA	NA	37/17	High	Well watered	High	NA	41.6	18.8	NA	NA	NA	19.7	NA	NA	NA	NA	NA	NA	NA	NA	NA	NA	NA	NA	NA	NA	NA	NA	NA	NA	NA	NA	NA
21	Altenbach et al., 2003	No Post-anthesis fertilizer	Triticum aestivum L.	Butte 86	Greenhouse	NA	NA	37/17	High	Well watered	High	NA	37.6	13.5	NA	NA	NA	19.5	NA	NA	NA	NA	NA	NA	NA	NA	NA	NA	NA	NA	NA	NA	NA	NA	NA	NA	NA	NA	NA
21	Altenbach et al., 2003	Post-anthesis fertilizer	Triticum aestivum L.	Butte 86	Greenhouse	NA	NA	37/17	High	Drought	Low	NA	29.5	20	NA	NA	NA	13.5	NA	NA	NA	NA	NA	NA	NA	NA	NA	NA	NA	NA	NA	NA	NA	NA	NA	NA	NA	NA	NA
21	Altenbach et al., 2003	No Post-anthesis fertilizer	Triticum aestivum L.	Butte 86	Greenhouse	NA	NA	37/17	High	Drought	Low	NA	28.2	17.4	NA	NA	NA	12.6	NA	NA	NA	NA	NA	NA	NA	NA	NA	NA	NA	NA	NA	NA	NA	NA	NA	NA	NA	NA	NA
1	Ferreira et al., 2012	Control	Triticum durum L.	Dakter	Chamber	NA	NA	Control	Low	NA	NA	NA	53.3	11.7	NA	NA	NA	NA	1.13	NA	NA	NA	NA	NA	NA	NA	NA	NA	NA	NA	NA	NA	NA	NA	NA	NA	NA	NA	NA
1	Ferreira et al., 2012	High T after anthesis to grain ripeness	Triticum durum L.	Dakter	Chamber	NA	NA	HT-all	High	NA	NA	NA	30.7	16	NA	NA	NA	NA	0.89	NA	NA	NA	NA	NA	NA	NA	NA	NA	NA	NA	NA	NA	NA	NA	NA	NA	NA	NA	NA
1	Ferreira et al., 2012	High T at end of endosperm cell division to physiological maturity	Triticum durum L.	Dakter	Chamber	NA	NA	HT-fill	High	NA	NA	NA	42.7	14.6	NA	NA	NA	NA	1.07	NA	NA	NA	NA	NA	NA	NA	NA	NA	NA	NA	NA	NA	NA	NA	NA	NA	NA	NA	NA
1	Ferreira et al., 2012	High T at physiological maturity to grain ripeness	Triticum durum L.	Dakter	Chamber	NA	NA	HT-dry	High	NA	NA	NA	55.1	11.8	NA	NA	NA	NA	1.15	NA	NA	NA	NA	NA	NA	NA	NA	NA	NA	NA	NA	NA	NA	NA	NA	NA	NA	NA	NA
2	Altenbach et al., 2003	Temperature-Irrigation treatment	Triticum aestivum L.	Butte 86	Greenhouse	NA	NA	24/17	Low	Well watered	High	NA	48	16.9	NA	NA	NA	23.3	NA	NA	NA	NA	NA	NA	NA	NA	NA	NA	NA	NA	NA	NA	NA	NA	NA	NA	NA	NA	NA
2	Altenbach et al., 2003	Temperature-Irrigation treatment	Triticum aestivum L.	Butte 86	Greenhouse	NA	NA	37/17	High	Well watered	High	NA	41.6	18.8	NA	NA	NA	19.7	NA	NA	NA	NA	NA	NA	NA	NA	NA	NA	NA	NA	NA	NA	NA	NA	NA	NA	NA	NA	NA
2	Altenbach et al., 2003	Temperature-Irrigation treatment	Triticum aestivum L.	Butte 86	Greenhouse	NA	NA	37/28	High	Well watered	High	NA	20.8	17.3	NA	NA	NA	9.4	NA	NA	NA	NA	NA	NA	NA	NA	NA	NA	NA	NA	NA	NA	NA	NA	NA	NA	NA	NA	NA
2	Altenbach et al., 2003	Temperature-Irrigation treatment	Triticum aestivum L.	Butte 86	Greenhouse	NA	NA	24/17	Low	Well watered	High	NA	47	9.8	NA	NA	NA	25.6	NA	NA	NA	NA	NA	NA	NA	NA	NA	NA	NA	NA	NA	NA	NA	NA	NA	NA	NA	NA	NA
2	Altenbach et al., 2003	Temperature-Irrigation treatment	Triticum aestivum L.	Butte 86	Greenhouse	NA	NA	37/17	High	Well watered	High	NA	37.6	13.5	NA	NA	NA	19.5	NA	NA	NA	NA	NA	NA	NA	NA	NA	NA	NA	NA	NA	NA	NA	NA	NA	NA	NA	NA	NA
2	Altenbach et al., 2003	Temperature-Irrigation treatment	Triticum aestivum L.	Butte 86	Greenhouse	NA	NA	37/28	High	Well watered	High	NA	25.7	17.6	NA	NA	NA	12	NA	NA	NA	NA	NA	NA	NA	NA	NA	NA	NA	NA	NA	NA	NA	NA	NA	NA	NA	NA	NA
2	Altenbach et al., 2003	Temperature-Irrigation treatment	Triticum aestivum L.	Butte 86	Greenhouse	NA	NA	37/17	High	Drought	Low	NA	29.5	20	NA	NA	NA	13.5	NA	NA	NA	NA	NA	NA	NA	NA	NA	NA	NA	NA	NA	NA	NA	NA	NA	NA	NA	NA	NA
2	Altenbach et al., 2003	Temperature-Irrigation treatment	Triticum aestivum L.	Butte 86	Greenhouse	NA	NA	37/17	High	Drought	Low	NA	28.2	17.4	NA	NA	NA	12.6	NA	NA	NA	NA	NA	NA	NA	NA	NA	NA	NA	NA	NA	NA	NA	NA	NA	NA	NA	NA	NA
3	Castro et al., 2007	Moderate daytime temperature	Triticum aestivum L.	14 genotypes	Greenhouse	NA	NA	Control	Low	NA	NA	NA	41	15.2	NA	NA	NA	NA	NA	NA	NA	NA	NA	NA	NA	NA	NA	NA	NA	NA	NA	NA	NA	NA	NA	NA	NA	NA	NA
3	Castro et al., 2007	one week high daytime T starting 25 days after anthesis	Triticum aestivum L.	14 genotypes	Greenhouse	NA	NA	25 DAA (1w)	High	NA	NA	NA	37	16.2	NA	NA	NA	NA	NA	NA	NA	NA	NA	NA	NA	NA	NA	NA	NA	NA	NA	NA	NA	NA	NA	NA	NA	NA	NA
3	Castro et al., 2007	Two weeks high daytime T starting 25 days after anthesis	Triticum aestivum L.	14 genotypes	Greenhouse	NA	NA	25 DAA (2w)	High	NA	NA	NA	37	16.2	NA	NA	NA	NA	NA	NA	NA	NA	NA	NA	NA	NA	NA	NA	NA	NA	NA	NA	NA	NA	NA	NA	NA	NA	NA
3	Castro et al., 2007	Moderate daytime temperature	Triticum aestivum L.	14 genotypes	Greenhouse	NA	NA	Control	Low	NA	NA	NA	41	17.7	NA	NA	NA	NA	NA	NA	NA	NA	NA	NA	NA	NA	NA	NA	NA	NA	NA	NA	NA	NA	NA	NA	NA	NA	NA
3	Castro et al., 2007	One week high daytime T starting 25 days after anthesis	Triticum aestivum L.	14 genotypes	Greenhouse	NA	NA	25 DAA (1w)	High	NA	NA	NA	38	17.6	NA	NA	NA	NA	NA	NA	NA	NA	NA	NA	NA	NA	NA	NA	NA	NA	NA	NA	NA	NA	NA	NA	NA	NA	NA
3	Castro et al., 2007	One week high daytime T starting 15 days after anthesis	Triticum aestivum L.	14 genotypes	Greenhouse	NA	NA	15 DAA (1w)	High	NA	NA	NA	38	18.4	NA	NA	NA	NA	NA	NA	NA	NA	NA	NA	NA	NA	NA	NA	NA	NA	NA	NA	NA	NA	NA	NA	NA	NA	NA
4	Dias et al., 2008	Control	Triticum aestivum L., Triticum durum L.	4 genotypes	Greenhouse	NA	NA	25/14°C	Low	NA	NA	NA	56.54	13.46	NA	NA	NA	NA	NA	NA	NA	NA	NA	NA	NA	NA	NA	NA	NA	NA	NA	NA	NA	NA	NA	NA	NA	NA	NA
4	Dias et al., 2008	Heat treatment at anthesis	Triticum aestivum L., Triticum durum L.	4 genotypes	Greenhouse	NA	NA	31/20°C	High	NA	NA	NA	48.73	16.88	NA	NA	NA	NA	NA	NA	NA	NA	NA	NA	NA	NA	NA	NA	NA	NA	NA	NA	NA	NA	NA	NA	NA	NA	NA
4	Dias et al., 2008	Control	Triticum aestivum L., Triticum durum L.	4 genotypes	Greenhouse	NA	NA	25/14°C	Low	NA	NA	NA	72.06	14.26	NA	NA	NA	NA	NA	NA	NA	NA	NA	NA	NA	NA	NA	NA	NA	NA	NA	NA	NA	NA	NA	NA	NA	NA	NA
4	Dias et al., 2008	Heat treatment at anthesis	Triticum aestivum L., Triticum durum L.	4 genotypes	Greenhouse	NA	NA	31/20°C	High	NA	NA	NA	59.97	16.64	NA	NA	NA	NA	NA	NA	NA	NA	NA	NA	NA	NA	NA	NA	NA	NA	NA	NA	NA	NA	NA	NA	NA	NA	NA
5	Panozzo and Eagle, 1998 and 2000	Irriration and heat treatments-1991	Triticum aestivum L.	7 cultivars	Field	NA	NA	High	High	No	High	4.67	40	10.5	NA	43.3	44.5	NA	NA	NA	NA	NA	NA	NA	NA	NA	NA	NA	NA	NA	NA	NA	NA	NA	NA	NA	NA	NA	NA
5	Panozzo and Eagle, 1998 and 2000	Irriration and heat treatments-1991	Triticum aestivum L.	7 cultivars	Field	NA	NA	High	High	No	High	3.41	32.4	11.3	NA	43.5	43.9	NA	NA	NA	NA	NA	NA	NA	NA	NA	NA	NA	NA	NA	NA	NA	NA	NA	NA	NA	NA	NA	NA
5	Panozzo and Eagle, 1998 and 2000	Irriration and heat treatments-1991	Triticum aestivum L.	7 cultivars	Field	NA	NA	High	High	Yes	Low	4.43	40.8	9	NA	40.3	45.5	NA	NA	NA	NA	NA	NA	NA	NA	NA	NA	NA	NA	NA	NA	NA	NA	NA	NA	NA	NA	NA	NA
5	Panozzo and Eagle, 1998 and 2000	Irriration and heat treatments-1991	Triticum aestivum L.	7 cultivars	Field	NA	NA	High	High	No	High	1.88	28.3	14.8	NA	48.6	41.3	NA	NA	NA	NA	NA	NA	NA	NA	NA	NA	NA	NA	NA	NA	NA	NA	NA	NA	NA	NA	NA	NA
5	Panozzo and Eagle, 1998 and 2000	Irriration and heat treatments-1991	Triticum aestivum L.	7 cultivars	Field	NA	NA	High	High	No	High	1.15	30.9	13.1	NA	47.2	42.2	NA	NA	NA	NA	NA	NA	NA	NA	NA	NA	NA	NA	NA	NA	NA	NA	NA	NA	NA	NA	NA	NA
5	Panozzo and Eagle, 1998 and 2000	Irriration and heat treatments-1991	Triticum aestivum L.	7 cultivars	Field	NA	NA	High	High	No	High	2.53	31.7	11.8	NA	45.4	43.7	NA	NA	NA	NA	NA	NA	NA	NA	NA	NA	NA	NA	NA	NA	NA	NA	NA	NA	NA	NA	NA	NA
5	Panozzo and Eagle, 1998 and 2000	Irriration and heat treatments-1991	Triticum aestivum L.	7 cultivars	Field	NA	NA	High	High	No	High	5.1	40	9.4	NA	42.4	44.2	NA	NA	NA	NA	NA	NA	NA	NA	NA	NA	NA	NA	NA	NA	NA	NA	NA	NA	NA	NA	NA	NA
5	Panozzo and Eagle, 1998 and 2000	Irriration and heat treatments-1991	Triticum aestivum L.	7 cultivars	Field	NA	NA	High	High	No	High	2	33.3	11.6	NA	45.6	42.1	NA	NA	NA	NA	NA	NA	NA	NA	NA	NA	NA	NA	NA	NA	NA	NA	NA	NA	NA	NA	NA	NA
5	Panozzo and Eagle, 1998 and 2000	Irriration and heat treatments-1991	Triticum aestivum L.	7 cultivars	Field	NA	NA	High	High	Yes	Low	3.58	37	13	NA	45.1	43	NA	NA	NA	NA	NA	NA	NA	NA	NA	NA	NA	NA	NA	NA	NA	NA	NA	NA	NA	NA	NA	NA
5	Panozzo and Eagle, 1998 and 2000	Irriration and heat treatments-1992	Triticum aestivum L.	7 cultivars	Field	NA	NA	Low	Low	No	High	4.59	36	10.8	NA	42.4	43.4	NA	NA	NA	NA	NA	NA	NA	NA	NA	NA	NA	NA	NA	NA	NA	NA	NA	NA	NA	NA	NA	NA
5	Panozzo and Eagle, 1998 and 2000	Irriration and heat treatments-1992	Triticum aestivum L.	7 cultivars	Field	NA	NA	Low	Low	No	High	4.41	33.8	12.8	NA	43.3	43.6	NA	NA	NA	NA	NA	NA	NA	NA	NA	NA	NA	NA	NA	NA	NA	NA	NA	NA	NA	NA	NA	NA
5	Panozzo and Eagle, 1998 and 2000	Irriration and heat treatments-1992	Triticum aestivum L.	7 cultivars	Field	NA	NA	Low	Low	Yes	Low	5.33	37.8	12.4	NA	42.5	45.3	NA	NA	NA	NA	NA	NA	NA	NA	NA	NA	NA	NA	NA	NA	NA	NA	NA	NA	NA	NA	NA	NA
5	Panozzo and Eagle, 1998 and 2000	Irriration and heat treatments-1992	Triticum aestivum L.	7 cultivars	Field	NA	NA	Low	Low	No	High	3.93	35.3	11.5	NA	43.6	43.6	NA	NA	NA	NA	NA	NA	NA	NA	NA	NA	NA	NA	NA	NA	NA	NA	NA	NA	NA	NA	NA	NA
5	Panozzo and Eagle, 1998 and 2000	Irriration and heat treatments-1992	Triticum aestivum L.	7 cultivars	Field	NA	NA	Low	Low	No	High	4.61	39.9	9.6	NA	41	46.4	NA	NA	NA	NA	NA	NA	NA	NA	NA	NA	NA	NA	NA	NA	NA	NA	NA	NA	NA	NA	NA	NA
5	Panozzo and Eagle, 1998 and 2000	Irriration and heat treatments-1992	Triticum aestivum L.	7 cultivars	Field	NA	NA	Low	Low	No	High	5.99	36.2	10.4	NA	41.6	46.4	NA	NA	NA	NA	NA	NA	NA	NA	NA	NA	NA	NA	NA	NA	NA	NA	NA	NA	NA	NA	NA	NA
6	Randall and Moss, 1990	Effects of high temperature applied 14 or 32 DAA	Triticum aestivum L.	Olympic	Phytotron	NA	NA	21/16 ºC continous	Low	NA	NA	NA	44	NA	NA	NA	NA	NA	3.5	NA	NA	NA	NA	NA	0.21	NA	NA	NA	NA	NA	NA	NA	NA	NA	NA	NA	NA	NA	NA
6	Randall and Moss, 1990		Triticum aestivum L.	Olympic	Phytotron	NA	NA	Transfer 33/28ºC at 32 DAA	High	NA	NA	NA	42	NA	NA	NA	NA	NA	3.5	NA	NA	NA	NA	NA	0.22	NA	NA	NA	NA	NA	NA	NA	NA	NA	NA	NA	NA	NA	NA
6	Randall and Moss, 1990		Triticum aestivum L.	Olympic	Phytotron	NA	NA	Transfer 33/28ºC at 14 DAA	High	NA	NA	NA	30	NA	NA	NA	NA	NA	4	NA	NA	NA	NA	NA	0.25	NA	NA	NA	NA	NA	NA	NA	NA	NA	NA	NA	NA	NA	NA
6	Randall and Moss, 1990	Effect of a 3-day exposure to high temperature (Tavg= 33ºC) at different times during grain development	Triticum aestivum L.	Olympic	Phytotron	NA	NA	Control	Low	NA	NA	NA	48	12.9	NA	NA	NA	NA	2.5	NA	NA	NA	NA	NA	0.19	NA	NA	NA	NA	NA	NA	NA	NA	NA	NA	NA	NA	NA	NA
6	Randall and Moss, 1990		Triticum aestivum L.	Olympic	Phytotron	NA	NA	Early	High	NA	NA	NA	38.8	14.9	NA	NA	NA	NA	2.9	NA	NA	NA	NA	NA	0.22	NA	NA	NA	NA	NA	NA	NA	NA	NA	NA	NA	NA	NA	NA
6	Randall and Moss, 1990		Triticum aestivum L.	Olympic	Phytotron	NA	NA	Middle	High	NA	NA	NA	41.4	13	NA	NA	NA	NA	2.5	NA	NA	NA	NA	NA	0.2	NA	NA	NA	NA	NA	NA	NA	NA	NA	NA	NA	NA	NA	NA
6	Randall and Moss, 1990		Triticum aestivum L.	Olympic	Phytotron	NA	NA	Late	High	NA	NA	NA	47.4	12.3	NA	NA	NA	NA	2.4	NA	NA	NA	NA	NA	0.19	NA	NA	NA	NA	NA	NA	NA	NA	NA	NA	NA	NA	NA	NA
7	Corbellini et al., 1997	No heat treatment	Triticum aestivum L., Triticum durum L.	NA	Glasshouse	NA	NA	-	Low	NA	NA	1.8	45.3	13.2	NA	NA	NA	NA	NA	NA	NA	NA	NA	NA	NA	NA	NA	NA	NA	NA	NA	NA	NA	NA	NA	NA	NA	NA	NA
7	Corbellini et al., 1997	Early heat stress	Triticum aestivum L., Triticum durum L.	NA	Glasshouse	NA	NA	short	High	NA	NA	1.5	43.6	13.8	NA	NA	NA	NA	NA	NA	NA	NA	NA	NA	NA	NA	NA	NA	NA	NA	NA	NA	NA	NA	NA	NA	NA	NA	NA
7	Corbellini et al., 1997	Early heat stress	Triticum aestivum L., Triticum durum L.	NA	Glasshouse	NA	NA	long	High	NA	NA	1.5	36.8	14.7	NA	NA	NA	NA	NA	NA	NA	NA	NA	NA	NA	NA	NA	NA	NA	NA	NA	NA	NA	NA	NA	NA	NA	NA	NA
7	Corbellini et al., 1997	Medium heat Stress	Triticum aestivum L., Triticum durum L.	NA	Glasshouse	NA	NA	short	High	NA	NA	1.6	39.6	14.5	NA	NA	NA	NA	NA	NA	NA	NA	NA	NA	NA	NA	NA	NA	NA	NA	NA	NA	NA	NA	NA	NA	NA	NA	NA
7	Corbellini et al., 1997	Medium heat Stress	Triticum aestivum L., Triticum durum L.	NA	Glasshouse	NA	NA	long	High	NA	NA	1.3	37.6	14.9	NA	NA	NA	NA	NA	NA	NA	NA	NA	NA	NA	NA	NA	NA	NA	NA	NA	NA	NA	NA	NA	NA	NA	NA	NA
7	Corbellini et al., 1997	Late heat stress	Triticum aestivum L., Triticum durum L.	NA	Glasshouse	NA	NA	short	High	NA	NA	1.5	38.9	14.7	NA	NA	NA	NA	NA	NA	NA	NA	NA	NA	NA	NA	NA	NA	NA	NA	NA	NA	NA	NA	NA	NA	NA	NA	NA
7	Corbellini et al., 1997	Late heat stress	Triticum aestivum L., Triticum durum L.	NA	Glasshouse	NA	NA	long	High	NA	NA	1.8	44.1	13.4	NA	NA	NA	NA	NA	NA	NA	NA	NA	NA	NA	NA	NA	NA	NA	NA	NA	NA	NA	NA	NA	NA	NA	NA	NA
7	Corbellini et al., 1997	Early and medium	Triticum aestivum L., Triticum durum L.	NA	Glasshouse	NA	NA	short	High	NA	NA	1.3	36.6	16.1	NA	NA	NA	NA	NA	NA	NA	NA	NA	NA	NA	NA	NA	NA	NA	NA	NA	NA	NA	NA	NA	NA	NA	NA	NA
7	Corbellini et al., 1997	Medium and late	Triticum aestivum L., Triticum durum L.	NA	Glasshouse	NA	NA	short	High	NA	NA	1.5	37.2	15.2	NA	NA	NA	NA	NA	NA	NA	NA	NA	NA	NA	NA	NA	NA	NA	NA	NA	NA	NA	NA	NA	NA	NA	NA	NA
7	Corbellini et al., 1997	Early, medium and late	Triticum aestivum L., Triticum durum L.	NA	Glasshouse	NA	NA	short	High	NA	NA	1.4	35.6	15.8	NA	NA	NA	NA	NA	NA	NA	NA	NA	NA	NA	NA	NA	NA	NA	NA	NA	NA	NA	NA	NA	NA	NA	NA	NA
7	Corbellini et al., 1997	Early and medium	Triticum aestivum L., Triticum durum L.	NA	Glasshouse	NA	NA	long	High	NA	NA	1.1	28.2	16.4	NA	NA	NA	NA	NA	NA	NA	NA	NA	NA	NA	NA	NA	NA	NA	NA	NA	NA	NA	NA	NA	NA	NA	NA	NA
7	Corbellini et al., 1997	Early and late	Triticum aestivum L., Triticum durum L.	NA	Glasshouse	NA	NA	long	High	NA	NA	1.3	34	16.4	NA	NA	NA	NA	NA	NA	NA	NA	NA	NA	NA	NA	NA	NA	NA	NA	NA	NA	NA	NA	NA	NA	NA	NA	NA
7	Corbellini et al., 1997	Medium and late	Triticum aestivum L., Triticum durum L.	NA	Glasshouse	NA	NA	long	High	NA	NA	1.4	35.5	16	NA	NA	NA	NA	NA	NA	NA	NA	NA	NA	NA	NA	NA	NA	NA	NA	NA	NA	NA	NA	NA	NA	NA	NA	NA
7	Corbellini et al., 1997	Continous shock	Triticum aestivum L., Triticum durum L.	NA	Glasshouse	NA	NA	-	High	NA	NA	1	28.2	17.4	NA	NA	NA	NA	NA	NA	NA	NA	NA	NA	NA	NA	NA	NA	NA	NA	NA	NA	NA	NA	NA	NA	NA	NA	NA
8	Lizana and Calderini, 2013	Ambient T	Triticum aestivum L.	Pandora	Field	NA	NA	No heat	Low	NA	NA	1.04	53	12.4	NA	NA	NA	NA	NA	NA	NA	NA	NA	NA	NA	NA	NA	NA	NA	NA	NA	NA	NA	NA	NA	NA	NA	NA	NA
8	Lizana and Calderini, 2013	High T at the beginning of grain-filling	Triticum aestivum L.	Pandora	Field	NA	NA	T1	High	NA	NA	0.94	49.6	12.5	NA	NA	NA	NA	NA	NA	NA	NA	NA	NA	NA	NA	NA	NA	NA	NA	NA	NA	NA	NA	NA	NA	NA	NA	NA
8	Lizana and Calderini, 2013	High T at the beginning of grain-filling	Triticum aestivum L.	Pandora	Field	NA	NA	T2	High	NA	NA	0.84	46	12.8	NA	NA	NA	NA	NA	NA	NA	NA	NA	NA	NA	NA	NA	NA	NA	NA	NA	NA	NA	NA	NA	NA	NA	NA	NA
8	Lizana and Calderini, 2013	High T at the middle of grain-filling	Triticum aestivum L.	Pandora	Field	NA	NA	T1	High	NA	NA	1	49.9	14	NA	NA	NA	NA	NA	NA	NA	NA	NA	NA	NA	NA	NA	NA	NA	NA	NA	NA	NA	NA	NA	NA	NA	NA	NA
8	Lizana and Calderini, 2013	High T at the middle of grain-filling	Triticum aestivum L.	Pandora	Field	NA	NA	T2	High	NA	NA	0.9	46.7	13.7	NA	NA	NA	NA	NA	NA	NA	NA	NA	NA	NA	NA	NA	NA	NA	NA	NA	NA	NA	NA	NA	NA	NA	NA	NA
8	Lizana and Calderini, 2013	Ambient T	Triticum aestivum L.	Huayun	Field	NA	NA	No heat	Low	NA	NA	1.09	44	11.2	NA	NA	NA	NA	NA	NA	NA	NA	NA	NA	NA	NA	NA	NA	NA	NA	NA	NA	NA	NA	NA	NA	NA	NA	NA
8	Lizana and Calderini, 2013	High T at the beginning of grain-filling	Triticum aestivum L.	Huayun	Field	NA	NA	T1	High	NA	NA	0.99	41.2	11.8	NA	NA	NA	NA	NA	NA	NA	NA	NA	NA	NA	NA	NA	NA	NA	NA	NA	NA	NA	NA	NA	NA	NA	NA	NA
8	Lizana and Calderini, 2013	High T at the beginning of grain-filling	Triticum aestivum L.	Huayun	Field	NA	NA	T2	High	NA	NA	0.84	38.9	12.7	NA	NA	NA	NA	NA	NA	NA	NA	NA	NA	NA	NA	NA	NA	NA	NA	NA	NA	NA	NA	NA	NA	NA	NA	NA
8	Lizana and Calderini, 2013	High T at the middle of grain-filling	Triticum aestivum L.	Huayun	Field	NA	NA	T1	High	NA	NA	1.1	43.5	11.4	NA	NA	NA	NA	NA	NA	NA	NA	NA	NA	NA	NA	NA	NA	NA	NA	NA	NA	NA	NA	NA	NA	NA	NA	NA
8	Lizana and Calderini, 2013	High T at the middle of grain-filling	Triticum aestivum L.	Huayun	Field	NA	NA	T2	High	NA	NA	1	42.5	12	NA	NA	NA	NA	NA	NA	NA	NA	NA	NA	NA	NA	NA	NA	NA	NA	NA	NA	NA	NA	NA	NA	NA	NA	NA
8	Lizana and Calderini, 2013	Ambient T	Triticum aestivum L.	Pandora	Field	NA	NA	No heat	Low	NA	NA	1.09	54.2	12.8	NA	NA	NA	NA	NA	NA	NA	NA	NA	NA	NA	NA	NA	NA	NA	NA	NA	NA	NA	NA	NA	NA	NA	NA	NA
8	Lizana and Calderini, 2013	High T at booting-anthesis	Triticum aestivum L.	Pandora	Field	NA	NA	T1	High	NA	NA	0.89	51.1	12.6	NA	NA	NA	NA	NA	NA	NA	NA	NA	NA	NA	NA	NA	NA	NA	NA	NA	NA	NA	NA	NA	NA	NA	NA	NA
8	Lizana and Calderini, 2013	High T at booting-anthesis	Triticum aestivum L.	Pandora	Field	NA	NA	T2	High	NA	NA	0.76	50.3	12.5	NA	NA	NA	NA	NA	NA	NA	NA	NA	NA	NA	NA	NA	NA	NA	NA	NA	NA	NA	NA	NA	NA	NA	NA	NA
8	Lizana and Calderini, 2013	High T at the beginning of grain-filling	Triticum aestivum L.	Pandora	Field	NA	NA	T1	High	NA	NA	0.98	49.2	12.7	NA	NA	NA	NA	NA	NA	NA	NA	NA	NA	NA	NA	NA	NA	NA	NA	NA	NA	NA	NA	NA	NA	NA	NA	NA
8	Lizana and Calderini, 2013	High T at the beginning of grain-filling	Triticum aestivum L.	Pandora	Field	NA	NA	T2	High	NA	NA	0.76	46.7	12.5	NA	NA	NA	NA	NA	NA	NA	NA	NA	NA	NA	NA	NA	NA	NA	NA	NA	NA	NA	NA	NA	NA	NA	NA	NA
8	Lizana and Calderini, 2013	High T at the middle of grain-filling	Triticum aestivum L.	Pandora	Field	NA	NA	T1	High	NA	NA	0.97	51.4	12.4	NA	NA	NA	NA	NA	NA	NA	NA	NA	NA	NA	NA	NA	NA	NA	NA	NA	NA	NA	NA	NA	NA	NA	NA	NA
8	Lizana and Calderini, 2013	High T at the middle of grain-filling	Triticum aestivum L.	Pandora	Field	NA	NA	T2	High	NA	NA	0.93	49.5	12.6	NA	NA	NA	NA	NA	NA	NA	NA	NA	NA	NA	NA	NA	NA	NA	NA	NA	NA	NA	NA	NA	NA	NA	NA	NA
8	Lizana and Calderini, 2013	Ambient T	Triticum aestivum L.	Huayun	Field	NA	NA	No heat	Low	NA	NA	1.15	44.5	11.9	NA	NA	NA	NA	NA	NA	NA	NA	NA	NA	NA	NA	NA	NA	NA	NA	NA	NA	NA	NA	NA	NA	NA	NA	NA
8	Lizana and Calderini, 2013	High T at booting-anthesis	Triticum aestivum L.	Huayun	Field	NA	NA	T1	High	NA	NA	1.07	43.9	12.2	NA	NA	NA	NA	NA	NA	NA	NA	NA	NA	NA	NA	NA	NA	NA	NA	NA	NA	NA	NA	NA	NA	NA	NA	NA
8	Lizana and Calderini, 2013	High T at booting-anthesis	Triticum aestivum L.	Huayun	Field	NA	NA	T2	High	NA	NA	0.93	42.3	12.1	NA	NA	NA	NA	NA	NA	NA	NA	NA	NA	NA	NA	NA	NA	NA	NA	NA	NA	NA	NA	NA	NA	NA	NA	NA
8	Lizana and Calderini, 2013	High T at the beginning of grain-filling	Triticum aestivum L.	Huayun	Field	NA	NA	T1	High	NA	NA	0.97	41.7	12.1	NA	NA	NA	NA	NA	NA	NA	NA	NA	NA	NA	NA	NA	NA	NA	NA	NA	NA	NA	NA	NA	NA	NA	NA	NA
8	Lizana and Calderini, 2013	High T at the beginning of grain-filling	Triticum aestivum L.	Huayun	Field	NA	NA	T2	High	NA	NA	0.86	39.6	11.7	NA	NA	NA	NA	NA	NA	NA	NA	NA	NA	NA	NA	NA	NA	NA	NA	NA	NA	NA	NA	NA	NA	NA	NA	NA
8	Lizana and Calderini, 2013	High T at the middle of grain-filling	Triticum aestivum L.	Huayun	Field	NA	NA	T1	High	NA	NA	1.14	44.6	12.2	NA	NA	NA	NA	NA	NA	NA	NA	NA	NA	NA	NA	NA	NA	NA	NA	NA	NA	NA	NA	NA	NA	NA	NA	NA
8	Lizana and Calderini, 2013	High T at the middle of grain-filling	Triticum aestivum L.	Huayun	Field	NA	NA	T2	High	NA	NA	1.06	43.4	12.2	NA	NA	NA	NA	NA	NA	NA	NA	NA	NA	NA	NA	NA	NA	NA	NA	NA	NA	NA	NA	NA	NA	NA	NA	NA
9	Li et al., 2013	Control	Triticum aestivum L.	9 Cultivars	Field	NA	NA	No heat stress	Low	Optimum irrigation	High	7024.56	52.0522	12.4989	NA	NA	NA	NA	NA	NA	NA	NA	NA	NA	NA	NA	NA	NA	NA	NA	NA	NA	NA	NA	NA	NA	NA	NA	NA
9	Li et al., 2013	Drought from stem extension to grain ripening	Triticum aestivum L.	9 Cultivars	Field	NA	NA	No heat stress	Low	Drought stress	Low	3590.67	51.5611	12.5944	NA	NA	NA	NA	NA	NA	NA	NA	NA	NA	NA	NA	NA	NA	NA	NA	NA	NA	NA	NA	NA	NA	NA	NA	NA
9	Li et al., 2013	heat stress during grain-filling	Triticum aestivum L.	9 Cultivars	Field	NA	NA	Heat stress	High	Optimum irrigation	High	5117.78	46.8133	12.4189	NA	NA	NA	NA	NA	NA	NA	NA	NA	NA	NA	NA	NA	NA	NA	NA	NA	NA	NA	NA	NA	NA	NA	NA	NA
10	Dupont et al., 2006	Heat treatment at anthesis	Triticum aestivum L.	Butte 86	Greenhouse	NA	NA	24/17	Low	NA	NA	NA	NA	8.8	NA	NA	NA	NA	NA	NA	NA	NA	NA	NA	NA	NA	NA	NA	NA	NA	NA	NA	NA	NA	NA	NA	NA	NA	NA
10	Dupont et al., 2006	Heat treatment at anthesis	Triticum aestivum L.	Butte 86	Greenhouse	NA	NA	37/28	High	NA	NA	NA	NA	14.9	NA	NA	NA	NA	NA	NA	NA	NA	NA	NA	NA	NA	NA	NA	NA	NA	NA	NA	NA	NA	NA	NA	NA	NA	NA
10	Dupont et al., 2006	Heat treatment at anthesis	Triticum aestivum L.	Butte 86	Greenhouse	NA	NA	24/17	Low	NA	NA	NA	NA	7.3	NA	NA	NA	NA	NA	NA	NA	NA	NA	NA	NA	NA	NA	NA	NA	NA	NA	NA	NA	NA	NA	NA	NA	NA	NA
10	Dupont et al., 2006	Heat treatment at anthesis	Triticum aestivum L.	Butte 86	Greenhouse	NA	NA	24/17	Low	NA	NA	NA	NA	7.1	NA	NA	NA	NA	NA	NA	NA	NA	NA	NA	NA	NA	NA	NA	NA	NA	NA	NA	NA	NA	NA	NA	NA	NA	NA
10	Dupont et al., 2006	Heat treatment at anthesis	Triticum aestivum L.	Butte 86	Greenhouse	NA	NA	24/17	Low	NA	NA	NA	NA	6.5	NA	NA	NA	NA	NA	NA	NA	NA	NA	NA	NA	NA	NA	NA	NA	NA	NA	NA	NA	NA	NA	NA	NA	NA	NA
10	Dupont et al., 2006	Heat treatment at anthesis	Triticum aestivum L.	Butte 86	Greenhouse	NA	NA	24/17	Low	NA	NA	NA	NA	14.4	NA	NA	NA	NA	NA	NA	NA	NA	NA	NA	NA	NA	NA	NA	NA	NA	NA	NA	NA	NA	NA	NA	NA	NA	NA
10	Dupont et al., 2006	Heat treatment at anthesis	Triticum aestivum L.	Butte 86	Greenhouse	NA	NA	24/17	Low	NA	NA	NA	NA	14.6	NA	NA	NA	NA	NA	NA	NA	NA	NA	NA	NA	NA	NA	NA	NA	NA	NA	NA	NA	NA	NA	NA	NA	NA	NA
10	Dupont et al., 2006	Heat treatment at anthesis	Triticum aestivum L.	Butte 86	Greenhouse	NA	NA	24/17	Low	NA	NA	NA	NA	13	NA	NA	NA	NA	NA	NA	NA	NA	NA	NA	NA	NA	NA	NA	NA	NA	NA	NA	NA	NA	NA	NA	NA	NA	NA
10	Dupont et al., 2006	Heat treatment at anthesis	Triticum aestivum L.	Butte 86	Greenhouse	NA	NA	24/17	Low	NA	NA	NA	NA	14	NA	NA	NA	NA	NA	NA	NA	NA	NA	NA	NA	NA	NA	NA	NA	NA	NA	NA	NA	NA	NA	NA	NA	NA	NA
10	Dupont et al., 2006	Heat treatment at anthesis	Triticum aestivum L.	Butte 86	Greenhouse	NA	NA	24/17	Low	NA	NA	NA	NA	7.7	NA	NA	NA	NA	NA	NA	NA	NA	NA	NA	NA	NA	NA	NA	NA	NA	NA	NA	NA	NA	NA	NA	NA	NA	NA
10	Dupont et al., 2006	Heat treatment at anthesis	Triticum aestivum L.	Butte 86	Greenhouse	NA	NA	37/28	High	NA	NA	NA	NA	17.7	NA	NA	NA	NA	NA	NA	NA	NA	NA	NA	NA	NA	NA	NA	NA	NA	NA	NA	NA	NA	NA	NA	NA	NA	NA
10	Dupont et al., 2006	Heat treatment at anthesis	Triticum aestivum L.	Butte 86	Greenhouse	NA	NA	37/28	High	NA	NA	NA	NA	15.9	NA	NA	NA	NA	NA	NA	NA	NA	NA	NA	NA	NA	NA	NA	NA	NA	NA	NA	NA	NA	NA	NA	NA	NA	NA
11	Mitchell et al., 1995	[CO2]-ambient T° during growth	Triticum aestivum L.	Mercia	Chamber	350	Low	ambient Tª	Low	NA	NA	800	34.1	NA	NA	NA	NA	NA	NA	NA	NA	NA	NA	NA	NA	NA	NA	NA	NA	NA	NA	NA	NA	NA	NA	NA	NA	NA	NA
11	Mitchell et al., 1995	[CO2]-ambient T° during growth	Triticum aestivum L.	Mercia	Chamber	700	High	ambient Tª	Low	NA	NA	1097	36.6	NA	NA	NA	NA	NA	NA	NA	NA	NA	NA	NA	NA	NA	NA	NA	NA	NA	NA	NA	NA	NA	NA	NA	NA	NA	NA
11	Mitchell et al., 1995	[CO2]- ambient T° +4°C during growth	Triticum aestivum L.	Mercia	Chamber	350	Low	ambient Tª +4ºC	High	NA	NA	514	25.6	NA	NA	NA	NA	NA	NA	NA	NA	NA	NA	NA	NA	NA	NA	NA	NA	NA	NA	NA	NA	NA	NA	NA	NA	NA	NA
11	Mitchell et al., 1995	[CO2]- ambient T° +4°C during growth	Triticum aestivum L.	Mercia	Chamber	700	High	ambient Tª +4ºC	High	NA	NA	726	31.5	NA	NA	NA	NA	NA	NA	NA	NA	NA	NA	NA	NA	NA	NA	NA	NA	NA	NA	NA	NA	NA	NA	NA	NA	NA	NA
12	Daniel and Triboi, 2000	Low Temperature during grain filling	Triticum aestivum L.	Thésée	Climate tunnels	NA	NA	18(10	Low	NA	NA	54.4	NA	11.7	NA	299	NA	NA	NA	NA	NA	NA	NA	NA	NA	NA	NA	NA	NA	NA	NA	NA	NA	NA	NA	NA	NA	NA	NA
12	Daniel and Triboi, 2000	Medium Temperature during grain filling	Triticum aestivum L.	Thésée	Climate tunnels	NA	NA	28/20	High	NA	NA	42.4	NA	13.9	NA	356	NA	NA	NA	NA	NA	NA	NA	NA	NA	NA	NA	NA	NA	NA	NA	NA	NA	NA	NA	NA	NA	NA	NA
12	Daniel and Triboi, 2000	High Temperature during grain filling	Triticum aestivum L.	Thésée	Climate tunnels	NA	NA	34/10	High	NA	NA	30.5	NA	16	NA	444	NA	NA	NA	NA	NA	NA	NA	NA	NA	NA	NA	NA	NA	NA	NA	NA	NA	NA	NA	NA	NA	NA	NA
13	Gooding et al., 2003	Irrigation and T treatments after anthesis	Triticum aestivum L.	Hereward	Greenhouse	NA	NA	25/15	Low	100	High	6.26	48.5	NA	NA	NA	NA	NA	2.11	NA	NA	NA	NA	NA	0.166	NA	NA	NA	NA	NA	NA	NA	NA	NA	NA	NA	NA	NA	NA
13	Gooding et al., 2003	Irrigation and T treatments after anthesis	Triticum aestivum L.	Hereward	Greenhouse	NA	NA	25/15	Low	44 (days 1-14)	Low	2.8	30.2	NA	NA	NA	NA	NA	2.9	NA	NA	NA	NA	NA	0.245	NA	NA	NA	NA	NA	NA	NA	NA	NA	NA	NA	NA	NA	NA
13	Gooding et al., 2003	Irrigation and T treatments after anthesis	Triticum aestivum L.	Hereward	Greenhouse	NA	NA	25/15	Low	44 (days 15-28)	Low	4.95	40.7	NA	NA	NA	NA	NA	2.36	NA	NA	NA	NA	NA	0.219	NA	NA	NA	NA	NA	NA	NA	NA	NA	NA	NA	NA	NA	NA
13	Gooding et al., 2003	Irrigation and T treatments after anthesis	Triticum aestivum L.	Hereward	Greenhouse	NA	NA	25/15	Low	44 (days 29-42)	Low	6.28	49.2	NA	NA	NA	NA	NA	2.08	NA	NA	NA	NA	NA	0.182	NA	NA	NA	NA	NA	NA	NA	NA	NA	NA	NA	NA	NA	NA
13	Gooding et al., 2003	Irrigation and T treatments after anthesis	Triticum aestivum L.	Hereward	Greenhouse	NA	NA	28/20	High	44 (days 15-28)	Low	4.12	35.4	NA	NA	NA	NA	NA	2.4	NA	NA	NA	NA	NA	0.216	NA	NA	NA	NA	NA	NA	NA	NA	NA	NA	NA	NA	NA	NA
13	Gooding et al., 2003	Irrigation and T treatments after anthesis	Triticum aestivum L.	Hereward	Greenhouse	NA	NA	28/20	High	100	High	5.02	42.9	NA	NA	NA	NA	NA	2.35	NA	NA	NA	NA	NA	0.198	NA	NA	NA	NA	NA	NA	NA	NA	NA	NA	NA	NA	NA	NA
14	Labuschagne et al., 2009	Cold T: at soft dough stage	Triticum aestivum L., Triticum durum L.	Kariega	Greenhouse	NA	NA	Cold	Low	NA	NA	33.53	NA	NA	NA	NA	NA	47.92	NA	NA	NA	NA	NA	NA	NA	NA	NA	NA	NA	NA	NA	NA	NA	NA	NA	NA	NA	NA	NA
14	Labuschagne et al., 2009	Heat treatment: at soft dough stage during 3 days	Triticum aestivum L., Triticum durum L.	Kariega	Greenhouse	NA	NA	Heat	High	NA	NA	34.67	NA	NA	NA	NA	NA	50.1	NA	NA	NA	NA	NA	NA	NA	NA	NA	NA	NA	NA	NA	NA	NA	NA	NA	NA	NA	NA	NA
14	Labuschagne et al., 2009	Control	Triticum aestivum L., Triticum durum L.	Kariega	Greenhouse	NA	NA	Control	Low	NA	NA	42.6	NA	NA	NA	NA	NA	58.9	NA	NA	NA	NA	NA	NA	NA	NA	NA	NA	NA	NA	NA	NA	NA	NA	NA	NA	NA	NA	NA
14	Labuschagne et al., 2009	Cold T: at soft dough stage	Triticum aestivum L., Triticum durum L.	Oranje	Greenhouse	NA	NA	Cold	Low	NA	NA	35.99	NA	NA	NA	NA	NA	50.83	NA	NA	NA	NA	NA	NA	NA	NA	NA	NA	NA	NA	NA	NA	NA	NA	NA	NA	NA	NA	NA
14	Labuschagne et al., 2009	Heat treatment: at soft dough stage during 3 days	Triticum aestivum L., Triticum durum L.	Oranje	Greenhouse	NA	NA	Heat	High	NA	NA	29.19	NA	NA	NA	NA	NA	44.74	NA	NA	NA	NA	NA	NA	NA	NA	NA	NA	NA	NA	NA	NA	NA	NA	NA	NA	NA	NA	NA
14	Labuschagne et al., 2009	Control	Triticum aestivum L., Triticum durum L.	Oranje	Greenhouse	NA	NA	Control	Low	NA	NA	40.84	NA	NA	NA	NA	NA	52.62	NA	NA	NA	NA	NA	NA	NA	NA	NA	NA	NA	NA	NA	NA	NA	NA	NA	NA	NA	NA	NA
14	Labuschagne et al., 2009	Cold T: at soft dough stage	Triticum aestivum L., Triticum durum L.	Snack	Greenhouse	NA	NA	Cold	Low	NA	NA	25.17	NA	NA	NA	NA	NA	48.74	NA	NA	NA	NA	NA	NA	NA	NA	NA	NA	NA	NA	NA	NA	NA	NA	NA	NA	NA	NA	NA
14	Labuschagne et al., 2009	Heat treatment: at soft dough stage during 3 days	Triticum aestivum L., Triticum durum L.	Snack	Greenhouse	NA	NA	Heat	High	NA	NA	27.3	NA	NA	NA	NA	NA	50.5	NA	NA	NA	NA	NA	NA	NA	NA	NA	NA	NA	NA	NA	NA	NA	NA	NA	NA	NA	NA	NA
14	Labuschagne et al., 2009	Control	Triticum aestivum L., Triticum durum L.	Snack	Greenhouse	NA	NA	Control	Low	NA	NA	29.12	NA	NA	NA	NA	NA	47.97	NA	NA	NA	NA	NA	NA	NA	NA	NA	NA	NA	NA	NA	NA	NA	NA	NA	NA	NA	NA	NA
14	Labuschagne et al., 2009	Cold T: at soft dough stage	Triticum aestivum L., Triticum durum L.	SST86	Greenhouse	NA	NA	Cold	Low	NA	NA	30.23	NA	NA	NA	NA	NA	50.09	NA	NA	NA	NA	NA	NA	NA	NA	NA	NA	NA	NA	NA	NA	NA	NA	NA	NA	NA	NA	NA
14	Labuschagne et al., 2009	Heat treatment: at soft dough stage during 3 days	Triticum aestivum L., Triticum durum L.	SST86	Greenhouse	NA	NA	Heat	High	NA	NA	29.9	NA	NA	NA	NA	NA	51.03	NA	NA	NA	NA	NA	NA	NA	NA	NA	NA	NA	NA	NA	NA	NA	NA	NA	NA	NA	NA	NA
14	Labuschagne et al., 2009	Control	Triticum aestivum L., Triticum durum L.	SST86	Greenhouse	NA	NA	Control	Low	NA	NA	36.82	NA	NA	NA	NA	NA	52.39	NA	NA	NA	NA	NA	NA	NA	NA	NA	NA	NA	NA	NA	NA	NA	NA	NA	NA	NA	NA	NA
15	Spiertz et al., 2006	High temperature from tillering to maturity	Triticum aestivum L.	Lavett	Glasshouse	NA	NA	25/20	Low	NA	NA	NA	31.6	0.96	NA	NA	NA	NA	NA	NA	NA	NA	NA	NA	NA	NA	NA	NA	NA	NA	NA	NA	NA	NA	NA	NA	NA	NA	NA
15	Spiertz et al., 2006	High temperature from tillering to maturity	Triticum aestivum L.	Lavett	Glasshouse	NA	NA	25/20	High	NA	NA	NA	26.1	1.14	NA	NA	NA	NA	NA	NA	NA	NA	NA	NA	NA	NA	NA	NA	NA	NA	NA	NA	NA	NA	NA	NA	NA	NA	NA
15	Spiertz et al., 2006	High temperature from tillering to maturity	Triticum aestivum L.	Ciano-79	Glasshouse	NA	NA	25/20	Low	NA	NA	NA	27.9	1.33	NA	NA	NA	NA	NA	NA	NA	NA	NA	NA	NA	NA	NA	NA	NA	NA	NA	NA	NA	NA	NA	NA	NA	NA	NA
15	Spiertz et al., 2006	High temperature from tillering to maturity	Triticum aestivum L.	Ciano-79	Glasshouse	NA	NA	25/20	High	NA	NA	NA	23.9	1.34	NA	NA	NA	NA	NA	NA	NA	NA	NA	NA	NA	NA	NA	NA	NA	NA	NA	NA	NA	NA	NA	NA	NA	NA	NA
15	Spiertz et al., 2006	High temperature from tillering to maturity	Triticum aestivum L.	Attila	Glasshouse	NA	NA	25/20	Low	NA	NA	NA	33.1	1.27	NA	NA	NA	NA	NA	NA	NA	NA	NA	NA	NA	NA	NA	NA	NA	NA	NA	NA	NA	NA	NA	NA	NA	NA	NA
15	Spiertz et al., 2006	High temperature from tillering to maturity	Triticum aestivum L.	Attila	Glasshouse	NA	NA	25/20	High	NA	NA	NA	30.2	1.31	NA	NA	NA	NA	NA	NA	NA	NA	NA	NA	NA	NA	NA	NA	NA	NA	NA	NA	NA	NA	NA	NA	NA	NA	NA
15	Spiertz et al., 2006	Low temperature from tillering to maturity	Triticum aestivum L.	Lavett	Glasshouse	NA	NA	18/13	Low	NA	NA	NA	35.5	0.81	NA	NA	NA	NA	NA	NA	NA	NA	NA	NA	NA	NA	NA	NA	NA	NA	NA	NA	NA	NA	NA	NA	NA	NA	NA
15	Spiertz et al., 2006	Low temperature from tillering to maturity	Triticum aestivum L.	Lavett	Glasshouse	NA	NA	18/13	High	NA	NA	NA	28.9	1.49	NA	NA	NA	NA	NA	NA	NA	NA	NA	NA	NA	NA	NA	NA	NA	NA	NA	NA	NA	NA	NA	NA	NA	NA	NA
15	Spiertz et al., 2006	Low temperature from tillering to maturity	Triticum aestivum L.	Ciano-79	Glasshouse	NA	NA	18/13	Low	NA	NA	NA	42.5	1	NA	NA	NA	NA	NA	NA	NA	NA	NA	NA	NA	NA	NA	NA	NA	NA	NA	NA	NA	NA	NA	NA	NA	NA	NA
15	Spiertz et al., 2006	Low temperature from tillering to maturity	Triticum aestivum L.	Ciano-79	Glasshouse	NA	NA	18/13	High	NA	NA	NA	37.5	1.4	NA	NA	NA	NA	NA	NA	NA	NA	NA	NA	NA	NA	NA	NA	NA	NA	NA	NA	NA	NA	NA	NA	NA	NA	NA
15	Spiertz et al., 2006	Low temperature from tillering to maturity	Triticum aestivum L.	Attila	Glasshouse	NA	NA	18/13	Low	NA	NA	NA	47.8	1.24	NA	NA	NA	NA	NA	NA	NA	NA	NA	NA	NA	NA	NA	NA	NA	NA	NA	NA	NA	NA	NA	NA	NA	NA	NA
15	Spiertz et al., 2006	Low temperature from tillering to maturity	Triticum aestivum L.	Attila	Glasshouse	NA	NA	18/13	High	NA	NA	NA	39.3	1.52	NA	NA	NA	NA	NA	NA	NA	NA	NA	NA	NA	NA	NA	NA	NA	NA	NA	NA	NA	NA	NA	NA	NA	NA	NA
16	Guzmán et al., 2016	Temperature: Control	Triticum aestivum L., Triticum durum L.	8 genotypes	Field	NA	NA	Control	Low	NA	NA	NA	51	13	NA	NA	NA	NA	NA	NA	NA	NA	NA	NA	NA	32.3	34.3	NA	NA	NA	NA	NA	NA	NA	NA	NA	NA	NA	NA
16	Guzmán et al., 2016	Medium T: grain filling	Triticum aestivum L., Triticum durum L.	8 genotypes	Field	NA	NA	Medium heat Stress	High	NA	NA	NA	47	13.9	NA	NA	NA	NA	NA	NA	NA	NA	NA	NA	NA	32	38.2	NA	NA	NA	NA	NA	NA	NA	NA	NA	NA	NA	NA
16	Guzmán et al., 2016	Severe heat stress: from shoot elongation until ripening	Triticum aestivum L., Triticum durum L.	8 genotypes	Field	NA	NA	Severe heat Stress	High	NA	NA	NA	37	16.7	NA	NA	NA	NA	NA	NA	NA	NA	NA	NA	NA	29.5	43	NA	NA	NA	NA	NA	NA	NA	NA	NA	NA	NA	NA
17	Viswanathan et al., 2001	Temperature: during grain filling	Triticum aestivum L.	PBW 154	Field	NA	NA	26,4/12.2	Low	NA	NA	NA	45.35	NA	NA	NA	NA	73.7	2.09	NA	NA	NA	NA	NA	NA	NA	NA	NA	NA	NA	NA	NA	NA	NA	NA	NA	NA	NA	NA
17	Viswanathan et al., 2001	Temperature: during grain filling	Triticum aestivum L.	PBW 154	Field	NA	NA	30,1/14,8	High	NA	NA	NA	40.36	NA	NA	NA	NA	73.8	2.14	NA	NA	NA	NA	NA	NA	NA	NA	NA	NA	NA	NA	NA	NA	NA	NA	NA	NA	NA	NA
17	Viswanathan et al., 2001	Temperature: during grain filling	Triticum aestivum L.	PBW 154	Field	NA	NA	35/17,6	High	NA	NA	NA	32.85	NA	NA	NA	NA	68.8	2.59	NA	NA	NA	NA	NA	NA	NA	NA	NA	NA	NA	NA	NA	NA	NA	NA	NA	NA	NA	NA
17	Viswanathan et al., 2001	Temperature: during grain filling	Triticum aestivum L.	Sonalika	Field	NA	NA	25,9/11,9	Low	NA	NA	NA	40.15	NA	NA	NA	NA	NA	NA	NA	NA	NA	NA	NA	NA	NA	NA	NA	NA	NA	NA	NA	NA	NA	NA	NA	NA	NA	NA
17	Viswanathan et al., 2001	Temperature: during grain filling	Triticum aestivum L.	Sonalika	Field	NA	NA	29/13,7	Low	NA	NA	NA	34.92	NA	NA	NA	NA	NA	NA	NA	NA	NA	NA	NA	NA	NA	NA	NA	NA	NA	NA	NA	NA	NA	NA	NA	NA	NA	NA
17	Viswanathan et al., 2001	Temperature: during grain filling	Triticum aestivum L.	Sonalika	Field	NA	NA	32,9/16,1	High	NA	NA	NA	24.89	NA	NA	NA	NA	NA	NA	NA	NA	NA	NA	NA	NA	NA	NA	NA	NA	NA	NA	NA	NA	NA	NA	NA	NA	NA	NA
17	Viswanathan et al., 2001	Temperature: during grain filling	Triticum aestivum L.	Hindi62	Field	NA	NA	28/12,7	Low	NA	NA	NA	39.35	NA	NA	NA	NA	65.5	2.23	NA	NA	NA	NA	NA	NA	NA	NA	NA	NA	NA	NA	NA	NA	NA	NA	NA	NA	NA	NA
17	Viswanathan et al., 2001	Temperature: during grain filling	Triticum aestivum L.	Hindi62	Field	NA	NA	31,2/15,3	High	NA	NA	NA	31.36	NA	NA	NA	NA	63.3	2.73	NA	NA	NA	NA	NA	NA	NA	NA	NA	NA	NA	NA	NA	NA	NA	NA	NA	NA	NA	NA
17	Viswanathan et al., 2001	Temperature: during grain filling	Triticum aestivum L.	Hindi62	Field	NA	NA	37,2/19,8	High	NA	NA	NA	21.52	NA	NA	NA	NA	65.7	2.92	NA	NA	NA	NA	NA	NA	NA	NA	NA	NA	NA	NA	NA	NA	NA	NA	NA	NA	NA	NA
18	Wringley et al., 1994	Temperature: during grain filling	Triticum aestivum L.	Olympic	Greenhouse	NA	NA	23 (Control)	Low	NA	NA	NA	NA	12.9	NA	NA	NA	NA	NA	NA	NA	NA	NA	NA	NA	NA	NA	NA	NA	NA	NA	NA	NA	NA	NA	NA	NA	NA	NA
18	Wringley et al., 1994	Temperature: during grain filling	Triticum aestivum L.	Olympic	Greenhouse	NA	NA	3-day 36°C stress (early)	High	NA	NA	NA	NA	14.9	NA	NA	NA	NA	NA	NA	NA	NA	NA	NA	NA	NA	NA	NA	NA	NA	NA	NA	NA	NA	NA	NA	NA	NA	NA
18	Wringley et al., 1994	Temperature: during grain filling	Triticum aestivum L.	Olympic	Greenhouse	NA	NA	3-day 36°C stress (mid)	High	NA	NA	NA	NA	13	NA	NA	NA	NA	NA	NA	NA	NA	NA	NA	NA	NA	NA	NA	NA	NA	NA	NA	NA	NA	NA	NA	NA	NA	NA
18	Wringley et al., 1994	Temperature: during grain filling	Triticum aestivum L.	Olympic	Greenhouse	NA	NA	3-day 36°C stress (late)	High	NA	NA	NA	NA	12.3	NA	NA	NA	NA	NA	NA	NA	NA	NA	NA	NA	NA	NA	NA	NA	NA	NA	NA	NA	NA	NA	NA	NA	NA	NA
18	Wringley et al., 1994	T during grain filling-low N	Triticum aestivum L.	Olympic	Greenhouse	NA	NA	19	Low	NA	NA	NA	NA	8.6	NA	NA	NA	NA	NA	NA	NA	NA	NA	NA	NA	NA	NA	NA	NA	NA	NA	NA	NA	NA	NA	NA	NA	NA	NA
18	Wringley et al., 1994	T during grain filling-high N	Triticum aestivum L.	Olympic	Greenhouse	NA	NA	19	Low	NA	NA	NA	NA	14	NA	NA	NA	NA	NA	NA	NA	NA	NA	NA	NA	NA	NA	NA	NA	NA	NA	NA	NA	NA	NA	NA	NA	NA	NA
18	Wringley et al., 1994	T during grain filling-low N	Triticum aestivum L.	Olympic	Greenhouse	NA	NA	31	High	NA	NA	NA	NA	9.8	NA	NA	NA	NA	NA	NA	NA	NA	NA	NA	NA	NA	NA	NA	NA	NA	NA	NA	NA	NA	NA	NA	NA	NA	NA
18	Wringley et al., 1994	T during grain filling-high N	Triticum aestivum L.	Olympic	Greenhouse	NA	NA	30	High	NA	NA	NA	NA	14	NA	NA	NA	NA	NA	NA	NA	NA	NA	NA	NA	NA	NA	NA	NA	NA	NA	NA	NA	NA	NA	NA	NA	NA	NA
18	Wringley et al., 1994	T during grain filling-low N	Triticum aestivum L.	Hartog	Greenhouse	NA	NA	19	Low	NA	NA	NA	NA	10.1	NA	NA	NA	NA	NA	NA	NA	NA	NA	NA	NA	NA	NA	NA	NA	NA	NA	NA	NA	NA	NA	NA	NA	NA	NA
18	Wringley et al., 1994	T during grain filling-high N	Triticum aestivum L.	Hartog	Greenhouse	NA	NA	19	Low	NA	NA	NA	NA	14.5	NA	NA	NA	NA	NA	NA	NA	NA	NA	NA	NA	NA	NA	NA	NA	NA	NA	NA	NA	NA	NA	NA	NA	NA	NA
18	Wringley et al., 1994	T during grain filling-low N	Triticum aestivum L.	Hartog	Greenhouse	NA	NA	31	High	NA	NA	NA	NA	10.7	NA	NA	NA	NA	NA	NA	NA	NA	NA	NA	NA	NA	NA	NA	NA	NA	NA	NA	NA	NA	NA	NA	NA	NA	NA
18	Wringley et al., 1994	T during grain filling-high N	Triticum aestivum L.	Hartog	Greenhouse	NA	NA	30	High	NA	NA	NA	NA	12.8	NA	NA	NA	NA	NA	NA	NA	NA	NA	NA	NA	NA	NA	NA	NA	NA	NA	NA	NA	NA	NA	NA	NA	NA	NA
18	Wringley et al., 1994	T during grain filling-low N	Triticum aestivum L.	Skua	Greenhouse	NA	NA	19	Low	NA	NA	NA	NA	9.3	NA	NA	NA	NA	NA	NA	NA	NA	NA	NA	NA	NA	NA	NA	NA	NA	NA	NA	NA	NA	NA	NA	NA	NA	NA
18	Wringley et al., 1994	T during grain filling-high N	Triticum aestivum L.	Skua	Greenhouse	NA	NA	19	Low	NA	NA	NA	NA	12.8	NA	NA	NA	NA	NA	NA	NA	NA	NA	NA	NA	NA	NA	NA	NA	NA	NA	NA	NA	NA	NA	NA	NA	NA	NA
18	Wringley et al., 1994	T during grain filling-low N	Triticum aestivum L.	Skua	Greenhouse	NA	NA	31	High	NA	NA	NA	NA	9.8	NA	NA	NA	NA	NA	NA	NA	NA	NA	NA	NA	NA	NA	NA	NA	NA	NA	NA	NA	NA	NA	NA	NA	NA	NA
18	Wringley et al., 1994	T during grain filling-high N	Triticum aestivum L.	Skua	Greenhouse	NA	NA	30	High	NA	NA	NA	NA	12.8	NA	NA	NA	NA	NA	NA	NA	NA	NA	NA	NA	NA	NA	NA	NA	NA	NA	NA	NA	NA	NA	NA	NA	NA	NA
19	Wardlaw et al., 2002	Chronic high temperature	Triticum aestivum L.	Trigo 1	Fitotron glasshouse	NA	NA	18/13	Low	NA	NA	NA	58.5	14	NA	NA	NA	NA	NA	NA	NA	NA	NA	NA	NA	NA	NA	NA	NA	NA	NA	NA	NA	NA	NA	NA	NA	NA	NA
19	Wardlaw et al., 2002	Chronic high temperature	Triticum aestivum L.	Trigo 1	Fitotron glasshouse	NA	NA	21/16	Low	NA	NA	NA	56.5	14.7	NA	NA	NA	NA	NA	NA	NA	NA	NA	NA	NA	NA	NA	NA	NA	NA	NA	NA	NA	NA	NA	NA	NA	NA	NA
19	Wardlaw et al., 2002	Chronic high temperature	Triticum aestivum L.	Trigo 1	Fitotron glasshouse	NA	NA	24/19	Low	NA	NA	NA	53.5	15.2	NA	NA	NA	NA	NA	NA	NA	NA	NA	NA	NA	NA	NA	NA	NA	NA	NA	NA	NA	NA	NA	NA	NA	NA	NA
19	Wardlaw et al., 2002	Chronic high temperature	Triticum aestivum L.	Trigo 1	Fitotron glasshouse	NA	NA	27/22	High	NA	NA	NA	49	14.9	NA	NA	NA	NA	NA	NA	NA	NA	NA	NA	NA	NA	NA	NA	NA	NA	NA	NA	NA	NA	NA	NA	NA	NA	NA
19	Wardlaw et al., 2002	Chronic high temperature	Triticum aestivum L.	Trigo 1	Fitotron glasshouse	NA	NA	30/25	High	NA	NA	NA	45.5	15.3	NA	NA	NA	NA	NA	NA	NA	NA	NA	NA	NA	NA	NA	NA	NA	NA	NA	NA	NA	NA	NA	NA	NA	NA	NA
19	Wardlaw et al., 2002	Acute heat shock (7 days)	Triticum aestivum L.	Trigo 1	Fitotron glasshouse	NA	NA	27/22	High	NA	NA	NA	55	14.8	NA	NA	NA	NA	NA	NA	NA	NA	NA	NA	NA	NA	NA	NA	NA	NA	NA	NA	NA	NA	NA	NA	NA	NA	NA
19	Wardlaw et al., 2002	Acute heat shock (8 days)	Triticum aestivum L.	Trigo 1	Fitotron glasshouse	NA	NA	27/22	High	NA	NA	NA	55	14.6	NA	NA	NA	NA	NA	NA	NA	NA	NA	NA	NA	NA	NA	NA	NA	NA	NA	NA	NA	NA	NA	NA	NA	NA	NA
19	Wardlaw et al., 2002	Acute heat shock (6 days)	Triticum aestivum L.	Trigo 1	Fitotron glasshouse	NA	NA	30/25	High	NA	NA	NA	54	15.2	NA	NA	NA	NA	NA	NA	NA	NA	NA	NA	NA	NA	NA	NA	NA	NA	NA	NA	NA	NA	NA	NA	NA	NA	NA
19	Wardlaw et al., 2002	Acute heat shock (7 days)	Triticum aestivum L.	Trigo 1	Fitotron glasshouse	NA	NA	30/25	High	NA	NA	NA	53	14.6	NA	NA	NA	NA	NA	NA	NA	NA	NA	NA	NA	NA	NA	NA	NA	NA	NA	NA	NA	NA	NA	NA	NA	NA	NA
19	Wardlaw et al., 2002	Acute heat shock (5 days)	Triticum aestivum L.	Trigo 1	Fitotron glasshouse	NA	NA	33/28	High	NA	NA	NA	47.5	14.8	NA	NA	NA	NA	NA	NA	NA	NA	NA	NA	NA	NA	NA	NA	NA	NA	NA	NA	NA	NA	NA	NA	NA	NA	NA
19	Wardlaw et al., 2002	Acute heat shock (6 days)	Triticum aestivum L.	Trigo 1	Fitotron glasshouse	NA	NA	33/29	High	NA	NA	NA	47	14.8	NA	NA	NA	NA	NA	NA	NA	NA	NA	NA	NA	NA	NA	NA	NA	NA	NA	NA	NA	NA	NA	NA	NA	NA	NA
19	Wardlaw et al., 2002	Acute heat shock (4 days)	Triticum aestivum L.	Trigo 1	Fitotron glasshouse	NA	NA	36/31	High	NA	NA	NA	44	15.4	NA	NA	NA	NA	NA	NA	NA	NA	NA	NA	NA	NA	NA	NA	NA	NA	NA	NA	NA	NA	NA	NA	NA	NA	NA
19	Wardlaw et al., 2002	Acute heat shock (5 days)	Triticum aestivum L.	Trigo 1	Fitotron glasshouse	NA	NA	36/31	High	NA	NA	NA	39	15	NA	NA	NA	NA	NA	NA	NA	NA	NA	NA	NA	NA	NA	NA	NA	NA	NA	NA	NA	NA	NA	NA	NA	NA	NA
19	Wardlaw et al., 2002	Acute heat shock (3 days)	Triticum aestivum L.	Trigo 1	Fitotron glasshouse	NA	NA	39/34	High	NA	NA	NA	34	14.8	NA	NA	NA	NA	NA	NA	NA	NA	NA	NA	NA	NA	NA	NA	NA	NA	NA	NA	NA	NA	NA	NA	NA	NA	NA
19	Wardlaw et al., 2002	Acute heat shock (4 days)	Triticum aestivum L.	Trigo 1	Fitotron glasshouse	NA	NA	39/34	High	NA	NA	NA	32.5	14.4	NA	NA	NA	NA	NA	NA	NA	NA	NA	NA	NA	NA	NA	NA	NA	NA	NA	NA	NA	NA	NA	NA	NA	NA	NA
19	Wardlaw et al., 2002	Chronic high temperature	Triticum aestivum L.	Lyallpur	Fitotron glasshouse	NA	NA	18/13	Low	NA	NA	NA	67	17.6	NA	NA	NA	NA	NA	NA	NA	NA	NA	NA	NA	NA	NA	NA	NA	NA	NA	NA	NA	NA	NA	NA	NA	NA	NA
19	Wardlaw et al., 2002	Chronic high temperature	Triticum aestivum L.	Lyallpur	Fitotron glasshouse	NA	NA	21/16	Low	NA	NA	NA	61.5	18.8	NA	NA	NA	NA	NA	NA	NA	NA	NA	NA	NA	NA	NA	NA	NA	NA	NA	NA	NA	NA	NA	NA	NA	NA	NA
19	Wardlaw et al., 2002	Chronic high temperature	Triticum aestivum L.	Lyallpur	Fitotron glasshouse	NA	NA	24/19	Low	NA	NA	NA	54	18.6	NA	NA	NA	NA	NA	NA	NA	NA	NA	NA	NA	NA	NA	NA	NA	NA	NA	NA	NA	NA	NA	NA	NA	NA	NA
19	Wardlaw et al., 2002	Chronic high temperature	Triticum aestivum L.	Lyallpur	Fitotron glasshouse	NA	NA	27/22	High	NA	NA	NA	50.5	19.8	NA	NA	NA	NA	NA	NA	NA	NA	NA	NA	NA	NA	NA	NA	NA	NA	NA	NA	NA	NA	NA	NA	NA	NA	NA
19	Wardlaw et al., 2002	Chronic high temperature	Triticum aestivum L.	Lyallpur	Fitotron glasshouse	NA	NA	30/25	High	NA	NA	NA	47	18.9	NA	NA	NA	NA	NA	NA	NA	NA	NA	NA	NA	NA	NA	NA	NA	NA	NA	NA	NA	NA	NA	NA	NA	NA	NA
19	Wardlaw et al., 2002	Acute heat shock (7 days)	Triticum aestivum L.	Lyallpur	Fitotron glasshouse	NA	NA	27/22	High	NA	NA	NA	56	19.1	NA	NA	NA	NA	NA	NA	NA	NA	NA	NA	NA	NA	NA	NA	NA	NA	NA	NA	NA	NA	NA	NA	NA	NA	NA
19	Wardlaw et al., 2002	Acute heat shock (8 days)	Triticum aestivum L.	Lyallpur	Fitotron glasshouse	NA	NA	27/22	High	NA	NA	NA	58	19.5	NA	NA	NA	NA	NA	NA	NA	NA	NA	NA	NA	NA	NA	NA	NA	NA	NA	NA	NA	NA	NA	NA	NA	NA	NA
19	Wardlaw et al., 2002	Acute heat shock (6 days)	Triticum aestivum L.	Lyallpur	Fitotron glasshouse	NA	NA	30/25	High	NA	NA	NA	57.5	19	NA	NA	NA	NA	NA	NA	NA	NA	NA	NA	NA	NA	NA	NA	NA	NA	NA	NA	NA	NA	NA	NA	NA	NA	NA
19	Wardlaw et al., 2002	Acute heat shock (7 days)	Triticum aestivum L.	Lyallpur	Fitotron glasshouse	NA	NA	30/25	High	NA	NA	NA	56	18.7	NA	NA	NA	NA	NA	NA	NA	NA	NA	NA	NA	NA	NA	NA	NA	NA	NA	NA	NA	NA	NA	NA	NA	NA	NA
19	Wardlaw et al., 2002	Acute heat shock (5 days)	Triticum aestivum L.	Lyallpur	Fitotron glasshouse	NA	NA	33/28	High	NA	NA	NA	50	18.4	NA	NA	NA	NA	NA	NA	NA	NA	NA	NA	NA	NA	NA	NA	NA	NA	NA	NA	NA	NA	NA	NA	NA	NA	NA
19	Wardlaw et al., 2002	Acute heat shock (6 days)	Triticum aestivum L.	Lyallpur	Fitotron glasshouse	NA	NA	33/29	High	NA	NA	NA	48	17.7	NA	NA	NA	NA	NA	NA	NA	NA	NA	NA	NA	NA	NA	NA	NA	NA	NA	NA	NA	NA	NA	NA	NA	NA	NA
19	Wardlaw et al., 2002	Acute heat shock (4 days)	Triticum aestivum L.	Lyallpur	Fitotron glasshouse	NA	NA	36/31	High	NA	NA	NA	44	19.1	NA	NA	NA	NA	NA	NA	NA	NA	NA	NA	NA	NA	NA	NA	NA	NA	NA	NA	NA	NA	NA	NA	NA	NA	NA
19	Wardlaw et al., 2002	Acute heat shock (5 days)	Triticum aestivum L.	Lyallpur	Fitotron glasshouse	NA	NA	36/31	High	NA	NA	NA	42.5	19.4	NA	NA	NA	NA	NA	NA	NA	NA	NA	NA	NA	NA	NA	NA	NA	NA	NA	NA	NA	NA	NA	NA	NA	NA	NA
19	Wardlaw et al., 2002	Acute heat shock (3 days)	Triticum aestivum L.	Lyallpur	Fitotron glasshouse	NA	NA	39/34	High	NA	NA	NA	32.5	19	NA	NA	NA	NA	NA	NA	NA	NA	NA	NA	NA	NA	NA	NA	NA	NA	NA	NA	NA	NA	NA	NA	NA	NA	NA
19	Wardlaw et al., 2002	Acute heat shock (4 days)	Triticum aestivum L.	Lyallpur	Fitotron glasshouse	NA	NA	39/34	High	NA	NA	NA	32.5	18.9	NA	NA	NA	NA	NA	NA	NA	NA	NA	NA	NA	NA	NA	NA	NA	NA	NA	NA	NA	NA	NA	NA	NA	NA	NA
20	De Leonardis et al., 2015	Temperature:control	Triticum durum L.	Primadur	Climate chamber	NA	NA	control	Low	NA	NA	1410	NA	14.94	NA	NA	NA	NA	NA	NA	NA	NA	NA	NA	NA	NA	NA	NA	NA	NA	NA	NA	NA	NA	NA	NA	NA	NA	NA
20	De Leonardis et al., 2015	Heat shoch at 5 days after flowering during 5 days	Triticum durum L.	Primadur	Climate chamber	NA	NA	heat shocked	High	NA	NA	1184	NA	15.04	NA	NA	NA	NA	NA	NA	NA	NA	NA	NA	NA	NA	NA	NA	NA	NA	NA	NA	NA	NA	NA	NA	NA	NA	NA
20	De Leonardis et al., 2015	Temperature:control	Triticum durum L.	T1303	Climate chamber	NA	NA	control	Low	NA	NA	1210	NA	16.74	NA	NA	NA	NA	NA	NA	NA	NA	NA	NA	NA	NA	NA	NA	NA	NA	NA	NA	NA	NA	NA	NA	NA	NA	NA
20	De Leonardis et al., 2015	Heat shoch at 5 days after flowering during 5 days	Triticum durum L.	T1303	Climate chamber	NA	NA	heat shocked	High	NA	NA	1093	NA	19	NA	NA	NA	NA	NA	NA	NA	NA	NA	NA	NA	NA	NA	NA	NA	NA	NA	NA	NA	NA	NA	NA	NA	NA	NA
